# Supplementary material for: System for Rapid, Precise Modulation of Intraocular Pressure, toward Minimally-Invasive In Vivo Measurement of Intracranial Pressure
Source: PLoS One. 2016 Jan 15;11(1):e0147020. doi: 10.1371/journal.pone.0147020 (PMC4714900; doi:10.1371/journal.pone.0147020)
Supplement: S1 Dataset — (XLSX) [file pone.0147020.s001.xlsx]

## Sheet: Sheet1
	Our system
	-	Ocular compliance	Outflow resistance	Outflow facility
	-	ul/mmHg	mmHg min/uL	nL/(mmHg min)
	Trial 1	0.237914	50.738	19.7091
	Trial 2	0.237914	45.7525	21.8567
	Trial 3	0.23399	45.4099	22.0216
	Mean	0.236606	47.3001	21.1958
	SD	0.0022658	2.98217	1.29016
	Independent gravity-feed system
	-	Ocular compliance	Outflow resistance	Outflow facility
	-	ul/mmHg	mmHg min/uL	nL/(mmHg min)
	Trial 1	0.21948	57.549	17.3765
	Trial 2	0.226231	59.7425	16.7385
	Trial 3	0.247066	59.8584	16.7061
	Trial 4	0.216561	58.4075	17.1211
	Mean	0.227335	58.8893	16.9855
	SD	0.0137637	1.10991	0.321632
