# Supplementary material for: System for Rapid, Precise Modulation of Intraocular Pressure, toward Minimally-Invasive In Vivo Measurement of Intracranial Pressure
Source: PLoS One. 2016 Jan 15;11(1):e0147020. doi: 10.1371/journal.pone.0147020 (PMC4714900; doi:10.1371/journal.pone.0147020)
Supplement: S2 Dataset — (XLSX) [file pone.0147020.s002.xlsx]

## Sheet: Sheet1
Time	IOP	Flow rate	Setpoint IOP	Error
(sec)	(mmHg)	(ul/min)	(mmHg)	(mmHg)
0	7.33325	17.6637	10	2.66675
0.101006	7.34661	1333.37	10	2.65339
0.201012	7.34661	1326.7	10	2.65339
0.301017	7.40004	1326.7	10	2.59996
0.401023	7.5069	1299.98	10	2.4931
0.501029	7.64047	1246.55	10	2.35953
0.601035	7.81412	1179.76	10	2.18588
0.70104	8.00112	1092.94	10	1.99888
0.801046	8.21484	999.438	10	1.78516
0.901052	8.44192	892.578	10	1.55808
1.00106	8.61557	779.04	10	1.38443
1.10106	8.80257	692.216	10	1.19743
1.20107	8.97622	598.714	10	1.02378
1.30107	9.16322	511.89	10	0.836776
1.40108	9.31016	418.388	10	0.689843
1.50109	9.41702	344.922	10	0.582984
1.60109	9.53723	291.492	10	0.462766
1.7011	9.64409	231.383	10	0.355907
1.8011	9.72424	177.953	10	0.275762
1.90111	9.77767	137.881	10	0.222332
2.00111	9.8311	111.166	10	0.168902
2.10112	9.88453	84.4511	10	0.115472
2.20113	9.91124	57.7361	10	0.088757
2.30113	9.9246	44.3787	10	0.0754
2.40114	9.95131	37.6999	10	0.048685
2.50114	9.95131	24.3425	10	0.048685
2.60115	9.96467	24.3425	10	0.035327
2.70115	9.95131	17.6637	10	0.048685
2.80116	9.96467	24.3425	10	0.035327		Settling times
2.90117	9.95131	17.6637	10	0.048685		Step #	Step size	Starting time	Starting pressure	Settled time	Settled pressure (min)	Settled pressure (max)	Settling time	Steady-state error
3.00117	9.95131	24.3425	10	0.048685		#	mmHg	sec	mmHg	sec	mmHg	mmHg	sec	mmHg
3.10118	9.93796	24.3425	10	0.062042		1	1	13.8008	9.93796	15.2009	10.838	11.038	1.40008	0.06
3.20118	9.93796	31.0212	10	0.062042		2	1	18.9011	10.9398	20.2022	11.8398	12.0398	1.30107	0.06
3.30119	9.9246	31.0212	10	0.0754		3	1	23.7014	11.9282	24.9014	12.8282	13.0282	1.20007	0.07
3.40119	9.9246	37.6999	10	0.0754		4	1	28.7016	12.93	29.9017	13.83	14.03	1.20007	0.07
3.5012	9.91124	37.6999	10	0.088757		5	1	33.7019	13.9452	34.802	14.8452	15.0452	1.10006	0.05
3.60121	9.91124	44.3787	10	0.088757		6	1	38.8022	14.9069	39.9023	15.8069	16.0069	1.10006	0.09
3.70121	9.91124	44.3787	10	0.088757		7	1	43.7015	15.9087	44.7016	16.8087	17.0087	1.00006	0.09
3.80122	9.89789	44.3787	10	0.102115		8	1	48.7018	16.9373	49.8018	17.8373	18.0373	1.10006	0.06
3.90122	9.91124	51.0574	10	0.088757		9	1	53.7021	17.899	54.6021	18.799	18.999	0.900051	0.1
4.00123	9.91124	44.3787	10	0.088757		10	1	58.8024	18.9008	59.7024	19.8008	20.0008	0.900052	0.1
4.10123	9.91124	44.3787	10	0.088757		11	-5	63.6026	19.9026	65.8028	14.4026	15.4026	2.20013	0.1
4.20124	9.89789	44.3787	10	0.102115		12	-5	73.8082	14.9737	75.2073	9.47372	10.4737	1.39908	0.03
4.30125	9.89789	51.0574	10	0.102115								Mean	1.2334	0.0733333
4.40125	9.91124	51.0574	10	0.088757								SD	0.347278	0.0226969
4.50126	9.89789	44.3787	10	0.102115
4.60126	9.89789	51.0574	10	0.102115
4.70127	9.91124	51.0574	10	0.088757
4.80128	9.91124	44.3787	10	0.088757
4.90128	9.91124	44.3787	10	0.088757
5.00129	9.9246	44.3787	10	0.0754
5.10129	9.9246	37.6999	10	0.0754
5.2013	9.93796	37.6999	10	0.062042
5.3003	9.91124	31.0212	10	0.088757
5.40031	9.91124	44.3787	10	0.088757
5.50031	9.91124	44.3787	10	0.088757
5.60032	9.93796	44.3787	10	0.062042
5.70033	9.9246	31.0212	10	0.0754
5.80033	9.9246	37.6999	10	0.0754
5.90034	9.9246	37.6999	10	0.0754
6.00034	9.9246	37.6999	10	0.0754
6.10035	9.9246	37.6999	10	0.0754
6.20036	9.93796	37.6999	10	0.062042
6.30036	9.93796	31.0212	10	0.062042
6.40037	9.91124	31.0212	10	0.088757
6.50037	9.93796	44.3787	10	0.062042
6.60038	9.9246	31.0212	10	0.0754
6.70038	9.9246	37.6999	10	0.0754
6.80039	9.9246	37.6999	10	0.0754
6.90039	9.93796	37.6999	10	0.062042
7.0004	9.9246	31.0212	10	0.0754
7.10041	9.93796	37.6999	10	0.062042
7.20041	9.9246	31.0212	10	0.0754
7.30042	9.95131	37.6999	10	0.048685
7.40042	9.93796	24.3425	10	0.062042
7.50043	9.93796	31.0212	10	0.062042
7.60044	9.93796	31.0212	10	0.062042
7.70044	9.93796	31.0212	10	0.062042
7.80045	9.93796	31.0212	10	0.062042
7.90045	9.9246	31.0212	10	0.0754
8.00046	9.93796	37.6999	10	0.062042
8.10046	9.93796	31.0212	10	0.062042
8.20047	9.95131	31.0212	10	0.048685
8.30048	9.93796	24.3425	10	0.062042
8.40048	9.93796	31.0212	10	0.062042
8.50049	9.93796	31.0212	10	0.062042
8.60049	9.93796	31.0212	10	0.062042
8.7005	9.93796	31.0212	10	0.062042
8.8005	9.93796	31.0212	10	0.062042
8.90051	9.95131	31.0212	10	0.048685
9.00052	9.93796	24.3425	10	0.062042
9.10052	9.93796	31.0212	10	0.062042
9.20053	9.95131	31.0212	10	0.048685
9.30053	9.93796	24.3425	10	0.062042
9.40054	9.95131	31.0212	10	0.048685
9.50054	9.93796	24.3425	10	0.062042
9.60055	9.93796	31.0212	10	0.062042
9.70055	9.93796	31.0212	10	0.062042
9.80056	9.95131	31.0212	10	0.048685
9.90057	9.95131	24.3425	10	0.048685
10.0006	9.93796	24.3425	10	0.062042
10.1006	9.95131	31.0212	10	0.048685
10.2006	9.9246	24.3425	10	0.0754
10.3006	9.93796	37.6999	10	0.062042
10.4006	9.93796	31.0212	10	0.062042
10.5006	9.96467	31.0212	10	0.035327
10.6006	9.95131	17.6637	10	0.048685
10.7006	9.93796	24.3425	10	0.062042
10.8006	9.95131	31.0212	10	0.048685
10.9006	9.93796	24.3425	10	0.062042
11.0006	9.93796	31.0212	10	0.062042
11.1006	9.95131	31.0212	10	0.048685
11.2006	9.93796	24.3425	10	0.062042
11.3006	9.95131	31.0212	10	0.048685
11.4007	9.99139	24.3425	10	0.008613
11.5007	9.95131	4.30625	10	0.048685
11.6007	9.95131	24.3425	10	0.048685
11.7007	9.95131	24.3425	10	0.048685
11.8007	9.95131	24.3425	10	0.048685
11.9007	9.95131	24.3425	10	0.048685
12.0007	9.93796	24.3425	10	0.062042
12.1007	9.95131	31.0212	10	0.048685
12.2007	9.9246	24.3425	10	0.0754
12.3007	9.93796	37.6999	10	0.062042
12.4007	9.93796	31.0212	10	0.062042
12.5007	9.93796	31.0212	10	0.062042
12.6007	9.95131	31.0212	10	0.048685
12.7007	9.95131	24.3425	10	0.048685
12.8007	9.95131	24.3425	10	0.048685
12.9007	9.93796	24.3425	10	0.062042
13.0007	9.93796	31.0212	10	0.062042
13.1007	9.95131	31.0212	10	0.048685
13.2008	9.95131	24.3425	10	0.048685
13.3008	9.93796	24.3425	10	0.062042
13.4008	9.93796	31.0212	10	0.062042
13.5008	9.95131	31.0212	10	0.048685
13.6008	9.96467	24.3425	10	0.035327
13.7008	9.93796	17.6637	10	0.062042
13.8008	9.95131	31.0212	11	1.04869
13.9008	9.97803	524.342	11	1.02197
14.0008	9.99139	510.985	11	1.00861
14.1008	10.0448	504.306	11	0.955183
14.2008	10.1383	477.591	11	0.86168
14.3008	10.2185	430.84	11	0.781536
14.4008	10.312	390.768	11	0.688033
14.5008	10.3921	344.017	11	0.607888
14.6008	10.499	303.944	11	0.501029
14.7008	10.5925	250.514	11	0.407526
14.8008	10.6459	203.763	11	0.354096
14.9009	10.726	177.048	11	0.273952
15.0009	10.7661	136.976	11	0.233879
15.1009	10.8196	116.94	11	0.180449
15.2009	10.8863	90.2247	11	0.113662
15.3009	10.8863	56.831	11	0.113662
15.4009	10.9131	56.831	11	0.086947
15.5009	10.9264	43.4735	11	0.07359
15.6009	10.9531	36.7948	11	0.046875
15.7009	10.9665	23.4373	11	0.033517
15.8009	10.9798	16.7586	11	0.02016
15.9009	10.9665	10.0799	11	0.033517
16.0009	10.9665	16.7586	11	0.033517
16.1009	10.9531	16.7586	11	0.046875
16.2009	10.9665	23.4373	11	0.033517
16.3009	10.9665	16.7586	11	0.033517
16.4009	10.9531	16.7586	11	0.046875
16.5009	10.9531	23.4373	11	0.046875
16.601	10.9398	23.4373	11	0.060232
16.701	10.9398	30.1161	11	0.060232
16.801	10.9398	30.1161	11	0.060232
16.901	10.9131	30.1161	11	0.086947
17.001	10.9264	43.4735	11	0.07359
17.101	10.9264	36.7948	11	0.07359
17.201	10.9264	36.7948	11	0.07359
17.301	10.9398	36.7948	11	0.060232
17.401	10.9131	30.1161	11	0.086947
17.501	10.9398	43.4735	11	0.060232
17.601	10.9131	30.1161	11	0.086947
17.701	10.9264	43.4735	11	0.07359
17.801	10.9264	36.7948	11	0.07359
17.901	10.8997	36.7948	11	0.100305
18.001	10.9264	50.1523	11	0.07359
18.101	10.9131	36.7948	11	0.086947
18.201	10.9264	43.4735	11	0.07359
18.301	10.9131	36.7948	11	0.086947
18.4011	10.9264	43.4735	11	0.07359
18.5011	10.9131	36.7948	11	0.086947
18.6011	10.9531	43.4735	11	0.046875
18.7011	10.9264	23.4373	11	0.07359
18.8011	10.9398	36.7948	11	0.060232
18.9011	10.9398	30.1161	12	1.06023
19.0011	10.9398	530.116	12	1.06023
19.1011	10.9932	530.116	12	1.0068
19.2011	11.0333	503.401	12	0.96673
19.3011	11.1401	483.365	12	0.85987
19.4011	11.2203	429.935	12	0.779725
19.5011	11.3138	389.863	12	0.686223
19.6011	11.4073	343.111	12	0.592721
19.7021	11.5141	296.36	12	0.485861
19.8021	11.5943	242.93	12	0.405716
19.9021	11.6611	202.858	12	0.338929
20.0021	11.7279	169.464	12	0.272141
20.1022	11.7946	136.071	12	0.205354
20.2022	11.8614	102.677	12	0.138567
20.3022	11.8748	69.2834	12	0.125209
20.4022	11.9149	62.6046	12	0.085137
20.5022	11.9282	42.5684	12	0.071779
20.6022	11.9416	35.8897	12	0.058422
20.7022	11.9549	29.211	12	0.045064
20.8022	11.9549	22.5322	12	0.045064
20.9022	11.9549	22.5322	12	0.045064
21.0022	11.9416	22.5322	12	0.058422
21.1022	11.9549	29.211	12	0.045064
21.2022	11.9549	22.5322	12	0.045064
21.3022	11.9416	22.5322	12	0.058422
21.4022	11.9282	29.211	12	0.071779
21.5022	11.9282	35.8897	12	0.071779
21.6022	11.9416	35.8897	12	0.058422
21.7022	11.9282	29.211	12	0.071779
21.8022	11.9282	35.8897	12	0.071779
21.9023	11.9149	35.8897	12	0.085137
22.0023	11.9282	42.5684	12	0.071779
22.1023	11.9282	35.8897	12	0.071779
22.2023	11.9015	35.8897	12	0.098494
22.3023	11.9149	49.2472	12	0.085137
22.4023	11.9149	42.5684	12	0.085137
22.5023	11.9015	42.5684	12	0.098494
22.6023	11.9015	49.2472	12	0.098494
22.7023	11.9149	49.2472	12	0.085137
22.8013	11.9015	42.5684	12	0.098494
22.9013	11.9015	49.2472	12	0.098494
23.0013	11.9015	49.2472	12	0.098494
23.1013	11.9282	49.2472	12	0.071779
23.2013	11.9282	35.8897	12	0.071779
23.3013	11.9149	35.8897	12	0.085137
23.4013	11.9282	42.5684	12	0.071779
23.5013	11.9282	35.8897	12	0.071779
23.6014	11.9416	35.8897	12	0.058422
23.7014	11.9282	29.211	13	1.07178
23.8014	11.9416	535.89	13	1.05842
23.9014	11.9817	529.211	13	1.01835
24.0014	12.0351	509.175	13	0.96492
24.1014	12.1419	482.46	13	0.85806
24.2014	12.2354	429.03	13	0.764558
24.3014	12.3289	382.279	13	0.671055
24.4014	12.4358	335.528	13	0.564196
24.5014	12.5159	282.098	13	0.484051
24.6014	12.6495	242.025	13	0.350476
24.7014	12.7163	175.238	13	0.283689
24.8014	12.7965	141.844	13	0.203544
24.9014	12.8365	101.772	13	0.163471
25.0014	12.8766	81.7357	13	0.123399
25.1014	12.9033	61.6995	13	0.096684
25.2014	12.9434	48.342	13	0.056612
25.3014	12.9434	28.3058	13	0.056612
25.4015	12.9434	28.3058	13	0.056612
25.5015	12.9567	28.3058	13	0.043254
25.6015	12.9567	21.6271	13	0.043254
25.7015	12.9434	21.6271	13	0.056612
25.8015	12.9434	28.3058	13	0.056612
25.9015	12.9434	28.3058	13	0.056612
26.0015	12.9167	28.3058	13	0.083327
26.1015	12.93	41.6633	13	0.069969
26.2015	12.9167	34.9846	13	0.083327
26.3015	12.93	41.6633	13	0.069969
26.4015	12.9167	34.9846	13	0.083327
26.5015	12.93	41.6633	13	0.069969
26.6015	12.9167	34.9846	13	0.083327
26.7015	12.9167	41.6633	13	0.083327
26.8015	12.9167	41.6633	13	0.083327
26.9015	12.93	41.6633	13	0.069969
27.0015	12.9033	34.9846	13	0.096684
27.1015	12.9033	48.342	13	0.096684
27.2016	12.9167	48.342	13	0.083327
27.3016	12.89	41.6633	13	0.110042
27.4016	12.9033	55.0208	13	0.096684
27.5016	12.9033	48.342	13	0.096684
27.6016	12.9033	48.342	13	0.096684
27.7016	12.9033	48.342	13	0.096684
27.8016	12.9167	48.342	13	0.083327
27.9016	12.9167	41.6633	13	0.083327
28.0016	12.8766	41.6633	13	0.123399
28.1016	12.93	61.6995	13	0.069969
28.2016	12.9167	34.9846	13	0.083327
28.3016	12.93	41.6633	13	0.069969
28.4016	12.93	34.9846	13	0.069969
28.5016	12.93	34.9846	13	0.069969
28.6016	12.9167	34.9846	13	0.083327
28.7016	12.93	41.6633	14	1.06997
28.8016	12.9167	534.985	14	1.08333
28.9017	12.9835	541.663	14	1.01654
29.0017	13.0369	508.27	14	0.963109
29.1017	13.1304	481.555	14	0.869607
29.2017	13.2373	434.804	14	0.762747
29.3017	13.3441	381.374	14	0.655888
29.4017	13.4643	327.944	14	0.53567
29.5017	13.5712	267.835	14	0.428811
29.6017	13.6513	214.405	14	0.348666
29.7017	13.7315	174.333	14	0.268521
29.8017	13.7849	134.26	14	0.215091
29.9017	13.8517	107.546	14	0.148304
30.0017	13.8918	74.1519	14	0.108231
30.1017	13.9185	54.1156	14	0.081516
30.2017	13.9586	40.7582	14	0.041444
30.3017	13.9586	20.722	14	0.041444
30.4017	13.9719	20.722	14	0.028086
30.5017	13.9586	14.0432	14	0.041444
30.6017	13.9586	20.722	14	0.041444
30.7018	13.9452	20.722	14	0.054801
30.8018	13.9586	27.4007	14	0.041444
30.9018	13.9318	20.722	14	0.068159
31.0018	13.9185	34.0794	14	0.081516
31.1018	13.9185	40.7582	14	0.081516
31.2018	13.9318	40.7582	14	0.068159
31.3018	13.9051	34.0794	14	0.094874
31.4018	13.8918	47.4369	14	0.108231
31.5018	13.9051	54.1156	14	0.094874
31.6018	13.9051	47.4369	14	0.094874
31.7018	13.9051	47.4369	14	0.094874
31.8018	13.9051	47.4369	14	0.094874
31.9018	13.8918	47.4369	14	0.108231
32.0018	13.8918	54.1156	14	0.108231
32.1018	13.9051	54.1156	14	0.094874
32.2018	13.8918	47.4369	14	0.108231
32.3018	13.8918	54.1156	14	0.108231
32.4019	13.8918	54.1156	14	0.108231
32.5019	13.9185	54.1156	14	0.081516
32.6019	13.9185	40.7582	14	0.081516
32.7019	13.9185	40.7582	14	0.081516
32.8019	13.9185	40.7582	14	0.081516
32.9019	13.9051	40.7582	14	0.094874
33.0019	13.9051	47.4369	14	0.094874
33.1019	13.9185	47.4369	14	0.081516
33.2019	13.9185	40.7582	14	0.081516
33.3019	13.9185	40.7582	14	0.081516
33.4019	13.9051	40.7582	14	0.094874
33.5019	13.9185	47.4369	14	0.081516
33.6019	13.9185	40.7582	14	0.081516
33.7019	13.9452	40.7582	15	1.0548
33.8019	13.9185	527.401	15	1.08152
33.9019	13.9719	540.758	15	1.02809
34.0019	14.0521	514.043	15	0.947942
34.102	14.1456	473.971	15	0.854439
34.202	14.2524	427.22	15	0.74758
34.302	14.3593	373.79	15	0.64072
34.402	14.4929	320.36	15	0.507145
34.502	14.5997	253.573	15	0.400285
34.602	14.6932	200.143	15	0.306783
34.702	14.7867	153.392	15	0.213281
34.802	14.8535	106.64	15	0.146493
34.902	14.8936	73.2467	15	0.106421
35.002	14.9604	53.2105	15	0.039634
35.102	14.947	19.8168	15	0.052991
35.202	14.9737	26.4956	15	0.026276
35.302	14.9737	13.1381	15	0.026276
35.402	15.0138	13.1381	15	-0.013796
35.502	14.9871	6.89809	15	0.012919
35.602	14.9737	6.45938	15	0.026276
35.702	14.9737	13.1381	15	0.026276
35.802	14.9604	13.1381	15	0.039634
35.9021	14.947	19.8168	15	0.052991
36.0021	14.9203	26.4956	15	0.079706
36.1021	14.8936	39.8531	15	0.106421
36.2021	14.9069	53.2105	15	0.093064
36.3021	14.8802	46.5318	15	0.119779
36.4021	14.8802	59.8893	15	0.119779
36.5021	14.8936	59.8893	15	0.106421
36.6021	14.8802	53.2105	15	0.119779
36.7021	14.9203	59.8893	15	0.079706
36.8021	14.8936	39.8531	15	0.106421
36.9021	14.8802	53.2105	15	0.119779
37.0021	14.8802	59.8893	15	0.119779
37.1021	14.8802	59.8893	15	0.119779
37.2021	14.8802	59.8893	15	0.119779
37.3021	14.8802	59.8893	15	0.119779
37.4021	14.9069	59.8893	15	0.093064
37.5021	14.9203	46.5318	15	0.079706
37.6022	14.9203	39.8531	15	0.079706
37.7022	14.9203	39.8531	15	0.079706
37.8022	14.9069	39.8531	15	0.093064
37.9022	14.9069	46.5318	15	0.093064
38.0022	14.9069	46.5318	15	0.093064
38.1022	14.9069	46.5318	15	0.093064
38.2022	14.9203	46.5318	15	0.079706
38.3022	14.9069	39.8531	15	0.093064
38.4022	14.9203	46.5318	15	0.079706
38.5022	14.9203	39.8531	15	0.079706
38.6022	14.9203	39.8531	15	0.079706
38.7022	14.9069	39.8531	15	0.093064
38.8022	14.9069	46.5318	16	1.09306
38.9022	14.9203	546.532	16	1.07971
39.0022	14.947	539.853	16	1.05299
39.1022	15.0405	526.496	16	0.959489
39.2022	15.1607	479.744	16	0.839272
39.3022	15.2676	419.636	16	0.732412
39.4023	15.4012	366.206	16	0.598837
39.5023	15.508	299.419	16	0.491977
39.6023	15.6282	245.989	16	0.37176
39.7023	15.7217	185.88	16	0.278258
39.8023	15.8019	139.129	16	0.198113
39.9023	15.8687	99.0565	16	0.131326
40.0023	15.9087	65.6629	16	0.091253
40.1023	15.9755	45.6267	16	0.024466
40.2023	15.9755	12.233	16	0.024466
40.3013	15.9889	12.233	16	0.011109
40.4013	15.9755	5.55426	16	0.024466
40.5013	15.9622	12.233	16	0.037823
40.6013	15.9755	18.9117	16	0.024466
40.7013	15.9622	12.233	16	0.037823
40.8013	15.9355	18.9117	16	0.064538
40.9013	15.9221	32.2692	16	0.077896
41.0013	15.9355	38.9479	16	0.064538
41.1014	15.9087	32.2692	16	0.091253
41.2014	15.9087	45.6267	16	0.091253
41.3014	15.8954	45.6267	16	0.104611
41.4014	15.9087	52.3054	16	0.091253
41.5014	15.882	45.6267	16	0.117968
41.6014	15.882	58.9841	16	0.117968
41.7014	15.882	58.9841	16	0.117968
41.8014	15.882	58.9841	16	0.117968
41.9014	15.882	58.9841	16	0.117968
42.0014	15.9087	58.9841	16	0.091253
42.1014	15.882	45.6267	16	0.117968
42.2014	15.882	58.9841	16	0.117968
42.3014	15.9087	58.9841	16	0.091253
42.4014	15.8687	45.6267	16	0.131326
42.5014	15.8954	65.6629	16	0.104611
42.6014	15.8954	52.3054	16	0.104611
42.7014	15.9087	52.3054	16	0.091253
42.8014	15.9221	45.6267	16	0.077896
42.9015	15.9087	38.9479	16	0.091253
43.0015	15.9087	45.6267	16	0.091253
43.1015	15.8954	45.6267	16	0.104611
43.2015	15.9221	52.3054	16	0.077896
43.3015	15.9087	38.9479	16	0.091253
43.4015	15.9221	45.6267	16	0.077896
43.5015	15.9087	38.9479	16	0.091253
43.6015	15.9087	45.6267	16	0.091253
43.7015	15.9087	45.6267	17	1.09125
43.8015	15.9087	545.627	17	1.09125
43.9015	15.9622	545.627	17	1.03782
44.0015	16.0557	518.912	17	0.944321
44.1015	16.1759	472.161	17	0.824104
44.2015	16.2961	412.052	17	0.703887
44.3015	16.4163	351.943	17	0.583669
44.4015	16.5633	291.835	17	0.436737
44.5015	16.6434	218.369	17	0.356592
44.6016	16.7369	178.296	17	0.26309
44.7016	16.8438	131.545	17	0.15623
44.8016	16.9106	78.1152	17	0.089443
44.9016	16.9506	44.7215	17	0.049371
45.0016	16.9773	24.6853	17	0.022656
45.1016	16.9907	11.3279	17	0.009298
45.2016	17.0174	4.64914	17	-0.017417
45.3016	16.9907	8.70833	17	0.009298
45.4016	16.9773	4.64914	17	0.022656
45.5016	16.9773	11.3279	17	0.022656
45.6016	16.9506	11.3279	17	0.049371
45.7016	16.9373	24.6853	17	0.062728
45.8016	16.9239	31.3641	17	0.076086
45.9016	16.9106	38.0428	17	0.089443
46.0016	16.8972	44.7215	17	0.102801
46.1016	16.8705	51.4003	17	0.129516
46.2016	16.8838	64.7578	17	0.116158
46.3016	16.8705	58.079	17	0.129516
46.4017	16.8838	64.7578	17	0.116158
46.5017	16.8571	58.079	17	0.142873
46.6017	16.8838	71.4365	17	0.116158
46.7017	16.8705	58.079	17	0.129516
46.8017	16.8838	64.7578	17	0.116158
46.9017	16.8705	58.079	17	0.129516
47.0017	16.8838	64.7578	17	0.116158
47.1017	16.8838	58.079	17	0.116158
47.2017	16.8972	58.079	17	0.102801
47.3017	16.8972	51.4003	17	0.102801
47.4017	16.8705	51.4003	17	0.129516
47.5017	16.8972	64.7578	17	0.102801
47.6017	16.8972	51.4003	17	0.102801
47.7017	16.8972	51.4003	17	0.102801
47.8017	16.8972	51.4003	17	0.102801
47.9017	16.9106	51.4003	17	0.089443
48.0017	16.8972	44.7215	17	0.102801
48.1018	16.8972	51.4003	17	0.102801
48.2018	16.9106	51.4003	17	0.089443
48.3018	16.9106	44.7215	17	0.089443
48.4018	16.9239	44.7215	17	0.076086
48.5018	16.9239	38.0428	17	0.076086
48.6018	16.8972	38.0428	17	0.102801
48.7018	16.9373	51.4003	18	1.06273
48.8018	16.9106	531.364	18	1.08944
48.9018	16.9373	544.722	18	1.06273
49.0018	17.0441	531.364	18	0.955868
49.1018	17.1777	477.934	18	0.822294
49.2018	17.2979	411.147	18	0.702076
49.3018	17.4315	351.038	18	0.568502
49.4018	17.5517	284.251	18	0.448285
49.5018	17.6853	224.142	18	0.31471
49.6018	17.7521	157.355	18	0.247922
49.7018	17.8322	123.961	18	0.167778
49.8018	17.8589	83.8888	18	0.141063
49.9019	17.9124	70.5314	18	0.087633
50.0019	17.9257	43.8164	18	0.074275
50.1019	17.9391	37.1377	18	0.060918
50.2019	17.9658	30.459	18	0.034203
50.3019	17.9524	17.1015	18	0.04756
50.4019	17.9257	23.7802	18	0.074275
50.5019	17.9257	37.1377	18	0.074275
50.6019	17.9391	37.1377	18	0.060918
50.7019	17.899	30.459	18	0.10099
50.8019	17.8857	50.4952	18	0.114348
50.9019	17.899	57.1739	18	0.10099
51.0019	17.8723	50.4952	18	0.127705
51.1019	17.8589	63.8526	18	0.141063
51.2019	17.8723	70.5314	18	0.127705
51.3019	17.8589	63.8526	18	0.141063
51.4019	17.8857	70.5314	18	0.114348
51.5019	17.8723	57.1739	18	0.127705
51.602	17.8589	63.8526	18	0.141063
51.702	17.8857	70.5314	18	0.114348
51.802	17.8723	57.1739	18	0.127705
51.902	17.8723	63.8526	18	0.127705
52.002	17.8723	63.8526	18	0.127705
52.102	17.8857	63.8526	18	0.114348
52.202	17.899	57.1739	18	0.10099
52.302	17.899	50.4952	18	0.10099
52.402	17.899	50.4952	18	0.10099
52.502	17.8723	50.4952	18	0.127705
52.602	17.899	63.8526	18	0.10099
52.702	17.8857	50.4952	18	0.114348
52.802	17.8857	57.1739	18	0.114348
52.902	17.8857	57.1739	18	0.114348
53.002	17.9124	57.1739	18	0.087633
53.102	17.899	43.8164	18	0.10099
53.202	17.899	50.4952	18	0.10099
53.302	17.9124	50.4952	18	0.087633
53.4021	17.9124	43.8164	18	0.087633
53.5021	17.9124	43.8164	18	0.087633
53.6021	17.9124	43.8164	18	0.087633
53.7021	17.899	43.8164	19	1.10099
53.8021	17.9124	550.495	19	1.08763
53.9021	17.9658	543.816	19	1.0342
54.0021	18.0459	517.101	19	0.954058
54.1021	18.1795	477.029	19	0.820483
54.2021	18.3131	410.242	19	0.686909
54.3021	18.4467	343.454	19	0.553334
54.4021	18.5936	276.667	19	0.406402
54.5021	18.7005	203.201	19	0.299542
54.6021	18.8207	149.771	19	0.179325
54.7021	18.8474	89.6624	19	0.15261
54.8021	18.9275	76.305	19	0.072465
54.9021	18.9542	36.2326	19	0.04575
55.0021	18.981	22.8751	19	0.019035
55.1022	18.981	9.51763	19	0.019035
55.2022	18.981	9.51763	19	0.019035
55.3032	18.981	9.51763	19	0.019035
55.4032	18.9542	9.51763	19	0.04575
55.5032	18.9409	22.8751	19	0.059108
55.6032	18.9142	29.5538	19	0.085823
55.7032	18.9142	42.9113	19	0.085823
55.8032	18.8875	42.9113	19	0.112538
55.9032	18.9008	56.2688	19	0.09918
56.0032	18.8875	49.59	19	0.112538
56.1032	18.8607	56.2688	19	0.139252
56.2032	18.8875	69.6262	19	0.112538
56.3032	18.8474	56.2688	19	0.15261
56.4032	18.8607	76.305	19	0.139252
56.5032	18.8741	69.6262	19	0.125895
56.6032	18.8607	62.9475	19	0.139252
56.7032	18.8607	69.6262	19	0.139252
56.8032	18.8474	69.6262	19	0.15261
56.9033	18.8607	76.305	19	0.139252
57.0033	18.8607	69.6262	19	0.139252
57.1033	18.8875	69.6262	19	0.112538
57.2033	18.9142	56.2688	19	0.085823
57.3033	18.9008	42.9113	19	0.09918
57.4033	18.8875	49.59	19	0.112538
57.5033	18.9008	56.2688	19	0.09918
57.6033	18.9008	49.59	19	0.09918
57.7033	18.9275	49.59	19	0.072465
57.8023	18.8741	36.2326	19	0.125895
57.9023	18.9008	62.9475	19	0.09918
58.0023	18.8741	49.59	19	0.125895
58.1023	18.9008	62.9475	19	0.09918
58.2023	18.9008	49.59	19	0.09918
58.3023	18.9008	49.59	19	0.09918
58.4023	18.8875	49.59	19	0.112538
58.5023	18.9275	56.2688	19	0.072465
58.6024	18.9008	36.2326	19	0.09918
58.7024	18.9008	49.59	19	0.09918
58.8024	18.9008	49.59	20	1.09918
58.9024	18.9008	549.59	20	1.09918
59.0024	18.9542	549.59	20	1.04575
59.1024	19.0611	522.875	20	0.93889
59.2024	19.1813	469.445	20	0.818673
59.3024	19.3283	409.337	20	0.671741
59.4024	19.4485	335.871	20	0.551524
59.5024	19.5954	275.762	20	0.404592
59.6024	19.7156	202.296	20	0.284374
59.7024	19.8225	142.187	20	0.177515
59.8024	19.8893	88.7573	20	0.110727
59.9024	19.9561	55.3637	20	0.04394
60.0024	19.9694	21.97	20	0.030582
60.1024	19.9961	15.2912	20	0.003868
60.2024	19.9961	1.93377	20	0.003868
60.3024	19.9961	1.93377	20	0.003868
60.4025	19.9961	1.93377	20	0.003868
60.5025	19.9828	1.93377	20	0.017225
60.6025	19.9293	8.61251	20	0.070655
60.7025	19.9293	35.3274	20	0.070655
60.8025	19.9026	35.3274	20	0.09737
60.9025	19.8759	48.6849	20	0.124085
61.0025	19.8759	62.0424	20	0.124085
61.1025	19.8759	62.0424	20	0.124085
61.2025	19.8759	62.0424	20	0.124085
61.3025	19.8759	62.0424	20	0.124085
61.4025	19.8759	62.0424	20	0.124085
61.5025	19.8358	62.0424	20	0.164157
61.6025	19.8759	82.0786	20	0.124085
61.7025	19.8492	62.0424	20	0.1508
61.8025	19.8759	75.3999	20	0.124085
61.9025	19.8759	62.0424	20	0.124085
62.0025	19.8759	62.0424	20	0.124085
62.1026	19.8759	62.0424	20	0.124085
62.2026	19.8893	62.0424	20	0.110727
62.3026	19.8759	55.3637	20	0.124085
62.4026	19.8759	62.0424	20	0.124085
62.5026	19.8759	62.0424	20	0.124085
62.6026	19.8759	62.0424	20	0.124085
62.7026	19.8759	62.0424	20	0.124085
62.8026	19.8759	62.0424	20	0.124085
62.9026	19.9026	62.0424	20	0.09737
63.0026	19.9026	48.6849	20	0.09737
63.1026	19.8759	48.6849	20	0.124085
63.2026	19.9293	62.0424	20	0.070655
63.3026	19.916	35.3274	20	0.084012
63.4026	19.9026	42.0062	20	0.09737
63.5026	19.9026	48.6849	20	0.09737
63.6026	19.9026	48.6849	15	-4.90263
63.7026	19.9026	2451.32	15	-4.90263
63.8026	19.8759	2451.32	15	-4.87591
63.9027	19.7958	2437.96	15	-4.79577
64.0027	19.5153	2397.89	15	-4.51526
64.1027	19.0077	2257.63	15	-4.00768
64.2027	18.3932	2003.84	15	-3.39324
64.3027	17.7521	1696.62	15	-2.75208
64.4027	17.0708	1376.04	15	-2.07085
64.5027	16.4698	1035.42	15	-1.46976
64.6027	15.9087	734.88	15	-0.908747
64.7027	15.4279	454.373	15	-0.427878
64.8027	15.0272	213.939	15	-0.027154
64.9027	14.7466	13.5768	15	0.253353
65.0027	14.5463	126.677	15	0.453715
65.1027	14.4127	226.858	15	0.58729
65.2027	14.2791	293.645	15	0.720865
65.3027	14.2524	360.432	15	0.74758
65.4027	14.2123	373.79	15	0.787652
65.5027	14.2123	393.826	15	0.787652
65.6028	14.2391	393.826	15	0.760937
65.7028	14.3326	380.469	15	0.667435
65.8028	14.4261	333.717	15	0.573932
65.9028	14.5329	286.966	15	0.467073
66.0028	14.5997	233.536	15	0.400285
66.1028	14.7066	200.143	15	0.293426
66.2028	14.8134	146.713	15	0.186566
66.3028	14.9069	93.2829	15	0.093064
66.4028	14.9871	46.5318	15	0.012919
66.5028	15.0405	6.45938	15	-0.040511
66.6028	15.0806	20.2556	15	-0.080584
66.7028	15.0939	40.2918	15	-0.093941
66.8028	15.1207	46.9705	15	-0.120656
66.9028	15.1207	60.328	15	-0.120656
67.0028	15.1474	60.328	15	-0.147371
67.1028	15.1474	73.6854	15	-0.147371
67.2028	15.1207	73.6854	15	-0.120656
67.3029	15.1607	60.328	15	-0.160728
67.4029	15.0939	80.3642	15	-0.093941
67.5029	15.134	46.9705	15	-0.134013
67.6029	15.1207	67.0067	15	-0.120656
67.7029	15.0939	60.328	15	-0.093941
67.8029	15.1207	46.9705	15	-0.120656
67.9029	15.0939	60.328	15	-0.093941
68.0029	15.0939	46.9705	15	-0.093941
68.1029	15.0672	46.9705	15	-0.067226
68.2029	15.0672	33.613	15	-0.067226
68.3029	15.0539	33.613	15	-0.053869
68.4029	15.0272	26.9343	15	-0.027154
68.5029	15.0138	13.5768	15	-0.013796
68.6029	15.0138	6.89809	15	-0.013796
68.7029	15.0004	6.89809	15	-0.000439
68.8029	14.9871	0.219355	15	0.012919
68.9029	14.9871	6.45938	15	0.012919
69.0049	14.9604	6.45938	15	0.039634
69.106	14.9737	19.8168	15	0.026276
69.206	14.9604	13.1381	15	0.039634
69.306	14.9337	19.8168	15	0.066349
69.406	14.9337	33.1743	15	0.066349
69.506	14.9203	33.1743	15	0.079706
69.606	14.8936	39.8531	15	0.106421
69.706	14.9069	53.2105	15	0.093064
69.806	14.9069	46.5318	15	0.093064
69.906	14.8936	46.5318	15	0.106421
70.006	14.8802	53.2105	15	0.119779
70.106	14.8802	59.8893	15	0.119779
70.206	14.8669	59.8893	15	0.133136
70.306	14.8535	66.568	15	0.146493
70.406	14.8535	73.2467	15	0.146493
70.506	14.8535	73.2467	15	0.146493
70.606	14.8669	73.2467	15	0.133136
70.706	14.8268	66.568	15	0.173208
70.806	14.8268	86.6042	15	0.173208
70.9061	14.8134	86.6042	15	0.186566
71.0061	14.8268	93.2829	15	0.173208
71.1061	14.8401	86.6042	15	0.159851
71.2061	14.8936	79.9255	15	0.106421
71.3061	14.8669	53.2105	15	0.133136
71.4061	14.8936	66.568	15	0.106421
71.5061	14.9203	53.2105	15	0.079706
71.6061	14.947	39.8531	15	0.052991
71.7061	14.947	26.4956	15	0.052991
71.8061	14.9737	26.4956	15	0.026276
71.9061	14.9737	13.1381	15	0.026276
72.0081	14.9737	13.1381	15	0.026276
72.1081	14.9871	13.1381	15	0.012919
72.2081	14.9737	6.45938	15	0.026276
72.3081	14.9871	13.1381	15	0.012919
72.4081	14.9737	6.45938	15	0.026276
72.5081	14.9871	13.1381	15	0.012919
72.6082	14.9604	6.45938	15	0.039634
72.7082	14.9604	19.8168	15	0.039634
72.8082	14.9604	19.8168	15	0.039634
72.9082	14.9604	19.8168	15	0.039634
73.0082	14.947	19.8168	15	0.052991
73.1082	14.947	26.4956	15	0.052991
73.2082	14.9737	26.4956	15	0.026276
73.3082	14.9337	13.1381	15	0.066349
73.4082	14.947	33.1743	15	0.052991
73.5082	14.9604	26.4956	15	0.039634
73.6082	14.947	19.8168	15	0.052991
73.7082	14.9737	26.4956	15	0.026276
73.8082	14.9737	13.1381	10	-4.97372
73.9082	14.9604	2486.86	10	-4.96037
74.0082	14.9604	2480.18	10	-4.96037
74.1082	14.8936	2480.18	10	-4.89358
74.2082	14.7066	2446.79	10	-4.70657
74.3083	14.3192	2353.29	10	-4.31921
74.4083	13.8784	2159.6	10	-3.87841
74.5083	13.3575	1939.21	10	-3.35747
74.6083	12.8098	1678.73	10	-2.80981
74.7083	12.2755	1404.91	10	-2.27552
74.8083	11.808	1137.76	10	-1.808
74.9083	11.3806	904.002	10	-1.38056
75.0083	11.0199	690.282	10	-1.01991
75.1083	10.7127	509.956	10	-0.712691
75.2073	10.4589	356.345	10	-0.458899
75.3073	10.2585	229.449	10	-0.258537
75.4073	10.1116	129.268	10	-0.111605
75.5073	9.97803	55.8024	10	0.02197
75.6073	9.89789	10.985	10	0.102115
75.7073	9.85781	51.0574	10	0.142187
75.8073	9.8311	71.0936	10	0.168902
75.9073	9.79102	84.4511	10	0.208975
76.0073	9.80438	104.487	10	0.195617
76.1074	9.79102	97.8085	10	0.208975
76.2074	9.79102	104.487	10	0.208975
76.3074	9.81774	104.487	10	0.18226
76.4074	9.81774	91.1298	10	0.18226
76.5074	9.8311	91.1298	10	0.168902
76.6074	9.84445	84.4511	10	0.155545
76.7074	9.85781	77.7723	10	0.142187
76.8074	9.88453	71.0936	10	0.115472
76.9074	9.89789	57.7361	10	0.102115
77.0074	9.91124	51.0574	10	0.088757
77.1074	9.93796	44.3787	10	0.062042
77.2074	9.96467	31.0212	10	0.035327
77.3074	9.99139	17.6637	10	0.008613
77.4074	9.99139	4.30625	10	0.008613
77.5074	10.0181	4.30625	10	-0.018102
77.6074	10.0181	9.05122	10	-0.018102
77.7074	10.0315	9.05122	10	-0.03146
77.8075	10.0315	15.73	10	-0.03146
77.9075	10.0582	15.73	10	-0.058175
78.0075	10.0715	29.0874	10	-0.071532
78.1075	10.0582	35.7662	10	-0.058175
78.2075	10.0715	29.0874	10	-0.071532
78.3075	10.0982	35.7662	10	-0.098247
78.4075	10.0715	49.1236	10	-0.071532
78.5075	10.0715	35.7662	10	-0.071532
78.6075	10.0849	35.7662	10	-0.08489
78.7075	10.0982	42.4449	10	-0.098247
78.8075	10.1116	49.1236	10	-0.111605
78.9075	10.0982	55.8024	10	-0.098247
79.0075	10.0982	49.1236	10	-0.098247
79.1075	10.0982	49.1236	10	-0.098247
79.2075	10.1116	49.1236	10	-0.111605
79.3075	10.1116	55.8024	10	-0.111605
79.4075	10.1383	55.8024	10	-0.13832
79.5075	10.1116	69.1598	10	-0.111605
79.6076	10.0982	55.8024	10	-0.098247
79.7076	10.0982	49.1236	10	-0.098247
79.8076	10.0982	49.1236	10	-0.098247
79.9076	10.0849	49.1236	10	-0.08489
80.0076	10.0849	42.4449	10	-0.08489
80.1076	10.0582	42.4449	10	-0.058175
80.2076	10.0849	29.0874	10	-0.08489
80.3076	10.0582	42.4449	10	-0.058175
80.4076	10.0448	29.0874	10	-0.044817
80.5076	10.0315	22.4087	10	-0.03146
80.6076	10.0047	15.73	10	-0.004745
80.7076	10.0315	2.37248	10	-0.03146
80.8076	10.0047	15.73	10	-0.004745
80.9076	10.0181	2.37248	10	-0.018102
81.0076	10.0047	9.05122	10	-0.004745
81.1076	10.0181	2.37248	10	-0.018102
81.2076	10.0047	9.05122	10	-0.004745
81.3077	10.0047	2.37248	10	-0.004745
81.4077	10.0047	2.37248	10	-0.004745
81.5077	9.99139	2.37248	10	0.008613
81.6077	9.99139	4.30625	10	0.008613
81.7077	10.0047	4.30625	10	-0.004745
81.8077	10.0047	2.37248	10	-0.004745
81.9077	9.97803	2.37248	10	0.02197
82.0077	10.0047	10.985	10	-0.004745
82.1077	9.99139	2.37248	10	0.008613
82.2077	10.0047	4.30625	10	-0.004745
82.3077	10.0047	2.37248	10	-0.004745
82.4077	9.97803	2.37248	10	0.02197
82.5077	10.0047	10.985	10	-0.004745
82.6077	9.97803	2.37248	10	0.02197
82.7077	9.99139	10.985	10	0.008613
82.8077	9.99139	4.30625	10	0.008613
82.9077	9.97803	4.30625	10	0.02197
83.0077	9.99139	10.985	10	0.008613
83.1078	9.97803	4.30625	10	0.02197
83.2078	9.96467	10.985	10	0.035327
83.3078	9.97803	17.6637	10	0.02197
83.4078	9.96467	10.985	10	0.035327
83.5078	9.99139	17.6637	10	0.008613
83.6078	10.0047	4.30625	10	-0.004745
83.7078	9.99139	2.37248	10	0.008613
83.8078	9.97803	4.30625	10	0.02197
83.9078	9.99139	10.985	10	0.008613
84.0078	9.99139	4.30625	10	0.008613
84.1078	9.96467	4.30625	10	0.035327
84.2078	9.99139	17.6637	10	0.008613
84.3078	9.96467	4.30625	10	0.035327
84.4078	9.96467	17.6637	10	0.035327
84.5078	9.95131	17.6637	10	0.048685
84.6078	9.96467	24.3425	10	0.035327
84.7078	9.97803	17.6637	10	0.02197
84.8079	9.95131	10.985	10	0.048685
84.9079	9.96467	24.3425	10	0.035327
85.0079	9.95131	17.6637	10	0.048685
85.1079	9.96467	24.3425	10	0.035327
85.2079	9.96467	17.6637	10	0.035327
85.3079	9.95131	17.6637	10	0.048685
85.4079	9.95131	24.3425	10	0.048685
85.5079	9.96467	24.3425	10	0.035327
85.6079	9.96467	17.6637	10	0.035327
85.7079	9.95131	17.6637	10	0.048685
85.8079	9.96467	24.3425	10	0.035327
85.9079	9.95131	17.6637	10	0.048685
86.0079	9.93796	24.3425	10	0.062042
86.1079	9.93796	31.0212	10	0.062042
86.2079	9.95131	31.0212	10	0.048685
86.3079	9.95131	24.3425	10	0.048685
86.4079	9.93796	24.3425	10	0.062042
86.5079	9.93796	31.0212	10	0.062042
86.608	9.93796	31.0212	10	0.062042
86.708	9.9246	31.0212	10	0.0754
86.808	9.93796	37.6999	10	0.062042
86.908	9.93796	31.0212	10	0.062042
87.008	9.95131	31.0212	10	0.048685
87.108	9.95131	24.3425	10	0.048685
87.208	9.96467	24.3425	10	0.035327
87.308	9.93796	17.6637	10	0.062042
87.408	9.93796	31.0212	10	0.062042
87.508	9.95131	31.0212	10	0.048685
87.608	9.96467	24.3425	10	0.035327
87.708	9.96467	17.6637	10	0.035327
87.808	9.97803	17.6637	10	0.02197
87.908	9.96467	10.985	10	0.035327
88.008	9.97803	17.6637	10	0.02197
88.108	9.96467	10.985	10	0.035327
88.208	9.95131	17.6637	10	0.048685
88.3081	9.96467	24.3425	10	0.035327
88.4081	10.0047	17.6637	10	-0.004745
88.5081	9.99139	2.37248	10	0.008613
88.6081	9.97803	4.30625	10	0.02197
88.7081	9.97803	10.985	10	0.02197
88.8081	9.99139	10.985	10	0.008613
88.9081	9.97803	4.30625	10	0.02197
89.0081	9.99139	10.985	10	0.008613
89.1081	9.97803	4.30625	10	0.02197
89.2081	9.99139	10.985	10	0.008613
89.3081	9.97803	4.30625	10	0.02197
89.4081	9.97803	10.985	10	0.02197
89.5081	9.97803	10.985	10	0.02197
89.6081	9.97803	10.985	10	0.02197
89.7081	9.97803	10.985	10	0.02197
89.8081	9.96467	10.985	10	0.035327
89.9081	9.97803	17.6637	10	0.02197
90.0081	9.96467	10.985	10	0.035327
90.1082	9.96467	17.6637	10	0.035327
90.2082	9.97803	17.6637	10	0.02197
90.3082	9.97803	10.985	10	0.02197
90.4082	9.96467	10.985	10	0.035327
90.5082	9.97803	17.6637	10	0.02197
90.6082	9.96467	10.985	10	0.035327
90.7082	9.97803	17.6637	10	0.02197
90.8082	9.99139	10.985	10	0.008613
90.9082	9.99139	4.30625	10	0.008613
91.0082	9.96467	4.30625	10	0.035327
91.1082	9.97803	17.6637	10	0.02197
91.2082	9.97803	10.985	10	0.02197
91.3082	9.97803	10.985	10	0.02197
91.4082	9.97803	10.985	10	0.02197
91.5082	9.96467	10.985	10	0.035327
91.6082	9.99139	17.6637	10	0.008613
91.7082	9.99139	4.30625	10	0.008613
91.8083	9.97803	4.30625	10	0.02197
