# Supplementary material for: System for Rapid, Precise Modulation of Intraocular Pressure, toward Minimally-Invasive In Vivo Measurement of Intracranial Pressure
Source: PLoS One. 2016 Jan 15;11(1):e0147020. doi: 10.1371/journal.pone.0147020 (PMC4714900; doi:10.1371/journal.pone.0147020)
Supplement: S3 Dataset — (XLSX) [file pone.0147020.s003.xlsx]

## Sheet: Animal 1, part 1
Time (sec)	Time (sec)	True IOP (mmHg)	Flow rate (ul/min)	Target IOP (mmHg)	Transducer voltage (V)
0	0	12.514	0	0	4.002
0.100006	0.100006	12.4456	0	0	3.99181
0.200011	0.200011	12.3773	0	0	3.98162
0.300017	0.300017	12.3773	0	0	3.98162
0.400022	0.400022	12.2405	0	0	3.96124
0.500028	0.500028	12.2405	0	0	3.96124
0.600034	0.600034	12.514	0	0	4.002
0.70004	0.70004	12.3773	0	0	3.98162
0.800045	0.800045	12.514	0	0	4.002
0.900051	0.900051	12.3773	0	0	3.98162
1.00006	1.00006	12.4456	0	0	3.99181
1.10006	1.10006	12.3773	0	0	3.98162
1.20007	1.20007	12.3773	0	0	3.98162
1.30007	1.30007	12.4456	0	0	3.99181
1.40008	1.40008	12.4456	0	0	3.99181
1.50009	1.50009	12.4456	0	0	3.99181
1.60009	1.60009	12.3773	0	0	3.98162
1.7001	1.7001	12.3089	0	0	3.97143
1.8001	1.8001	12.514	0	0	4.002
1.90011	1.90011	12.514	0	0	4.002
2.00011	2.00011	12.4456	0	0	3.99181
2.10012	2.10012	12.514	0	0	4.002
2.20013	2.20013	12.2405	0	0	3.96124
2.30013	2.30013	12.3089	0	0	3.97143
2.40014	2.40014	12.3773	0	0	3.98162
2.50014	2.50014	12.3773	0	0	3.98162
2.60015	2.60015	12.3773	0	0	3.98162
2.70015	2.70015	12.4456	0	0	3.99181
2.80016	2.80016	12.3089	0	0	3.97143
2.90017	2.90017	12.4456	0	0	3.99181
3.00017	3.00017	12.1721	0	0	3.95105
3.10018	3.10018	12.1721	0	0	3.95105
3.20018	3.20018	12.3773	0	0	3.98162
3.30019	3.30019	12.4456	0	0	3.99181
3.40019	3.40019	12.4456	0	0	3.99181
3.5002	3.5002	12.3773	0	0	3.98162
3.60021	3.60021	12.3773	0	0	3.98162
3.70021	3.70021	12.4456	0	0	3.99181
3.80022	3.80022	12.514	0	0	4.002
3.90022	3.90022	12.4456	0	0	3.99181
4.00023	4.00023	12.4456	0	0	3.99181
4.10023	4.10023	12.2405	0	0	3.96124
4.20024	4.20024	12.4456	0	0	3.99181
4.30025	4.30025	12.4456	0	0	3.99181
4.40025	4.40025	12.4456	0	0	3.99181
4.50026	4.50026	12.514	0	0	4.002
4.60026	4.60026	12.514	0	0	4.002
4.70027	4.70027	12.4456	0	0	3.99181
4.80027	4.80027	12.514	0	0	4.002
4.90028	4.90028	12.4456	0	0	3.99181
5.00029	5.00029	12.3773	0	0	3.98162
5.10029	5.10029	12.4456	0	0	3.99181
5.2003	5.2003	12.3773	0	0	3.98162
5.3003	5.3003	12.3773	0	0	3.98162
5.40031	5.40031	12.3773	0	0	3.98162
5.50031	5.50031	12.3773	0	0	3.98162
5.60032	5.60032	12.3773	0	0	3.98162
5.70033	5.70033	12.4456	0	0	3.99181
5.80033	5.80033	12.3773	0	0	3.98162
5.90034	5.90034	12.2405	0	0	3.96124
6.00034	6.00034	11.967	0	0	3.92048
6.10035	6.10035	12.3773	0	0	3.98162
6.20035	6.20035	12.514	0	0	4.002
6.30036	6.30036	12.514	0	0	4.002
6.40037	6.40037	12.4456	0	0	3.99181
6.50037	6.50037	12.2405	0	0	3.96124
6.60038	6.60038	12.3773	0	0	3.98162
6.70038	6.70038	12.3773	0	0	3.98162
6.80039	6.80039	12.3773	0	0	3.98162
6.90039	6.90039	12.4456	0	0	3.99181
7.0004	7.0004	12.4456	0	0	3.99181
7.10041	7.10041	12.3089	0	0	3.97143
7.20041	7.20041	12.3089	0	0	3.97143
7.30042	7.30042	12.3773	0	0	3.98162
7.40042	7.40042	12.4456	0	0	3.99181
7.50043	7.50043	12.4456	0	0	3.99181
7.60043	7.60043	12.3089	0	0	3.97143
7.70044	7.70044	12.2405	0	0	3.96124
7.80045	7.80045	12.4456	0	0	3.99181
7.90045	7.90045	12.2405	0	0	3.96124
8.00046	8.00046	12.2405	0	0	3.96124
8.10046	8.10046	12.1721	0	0	3.95105
8.20047	8.20047	12.3089	0	0	3.97143
8.30048	8.30048	12.3773	0	0	3.98162
8.40048	8.40048	12.3089	0	0	3.97143
8.50049	8.50049	12.3089	0	0	3.97143
8.60049	8.60049	12.3773	0	0	3.98162
8.7005	8.7005	12.4456	0	0	3.99181
8.8005	8.8005	12.3773	0	0	3.98162
8.90051	8.90051	12.3089	0	0	3.97143
9.00051	9.00051	12.2405	0	0	3.96124
9.10052	9.10052	12.3773	0	0	3.98162
9.20053	9.20053	12.3773	0	0	3.98162
9.30053	9.30053	12.3773	0	0	3.98162
10.1006	10.1006	12.3089	0	0	3.97143
10.2006	10.2006	12.3089	0	0	3.97143
10.3006	10.3006	12.2405	0	0	3.96124
10.4006	10.4006	12.3773	0	0	3.98162
10.5006	10.5006	12.2405	0	0	3.96124
10.6006	10.6006	12.3089	0	0	3.97143
10.7006	10.7006	12.1721	0	0	3.95105
10.8006	10.8006	12.2405	0	0	3.96124
10.9006	10.9006	12.3089	0	0	3.97143
11.0006	11.0006	12.2405	0	0	3.96124
11.1006	11.1006	12.2405	0	0	3.96124
11.2006	11.2006	12.3773	0	0	3.98162
11.3006	11.3006	12.3773	0	0	3.98162
11.4007	11.4007	12.3773	0	0	3.98162
11.5007	11.5007	12.2405	0	0	3.96124
11.6007	11.6007	12.1721	0	0	3.95105
11.7007	11.7007	12.3089	0	0	3.97143
11.8007	11.8007	12.3773	0	0	3.98162
11.9007	11.9007	12.2405	0	0	3.96124
12.0007	12.0007	12.3089	0	0	3.97143
12.1007	12.1007	12.1037	0	0	3.94086
12.2007	12.2007	12.3089	0	0	3.97143
12.3007	12.3007	12.2405	0	0	3.96124
12.4007	12.4007	12.3089	0	0	3.97143
12.5007	12.5007	12.2405	0	0	3.96124
12.6007	12.6007	12.1721	0	0	3.95105
12.7007	12.7007	12.2405	0	0	3.96124
12.8007	12.8007	11.967	0	0	3.92048
12.9007	12.9007	12.2405	0	0	3.96124
13.0007	13.0007	12.3089	0	0	3.97143
13.1007	13.1007	12.3773	0	0	3.98162
13.2008	13.2008	12.2405	0	0	3.96124
13.3008	13.3008	12.2405	0	0	3.96124
13.4008	13.4008	12.1721	0	0	3.95105
13.5008	13.5008	12.1721	0	0	3.95105
13.6008	13.6008	12.2405	0	0	3.96124
13.7008	13.7008	12.2405	0	0	3.96124
13.8008	13.8008	12.2405	0	0	3.96124
13.9008	13.9008	12.2405	0	0	3.96124
14.0008	14.0008	12.2405	0	0	3.96124
14.1008	14.1008	12.3089	0	0	3.97143
14.2008	14.2008	12.2405	0	0	3.96124
14.3008	14.3008	12.2405	0	0	3.96124
14.4008	14.4008	12.3773	0	0	3.98162
14.5008	14.5008	12.2405	0	0	3.96124
14.6008	14.6008	12.3089	0	0	3.97143
14.7008	14.7008	12.2405	0	0	3.96124
14.7998	14.7998	12.3773	0	0	3.98162
14.8999	14.8999	12.2405	0	0	3.96124
14.9999	14.9999	12.3773	0	0	3.98162
15.0999	15.0999	12.4456	0	0	3.99181
15.1999	15.1999	12.4456	0	0	3.99181
15.2999	15.2999	12.2405	0	0	3.96124
15.3999	15.3999	12.1037	0	0	3.94086
15.4999	15.4999	12.3089	0	0	3.97143
15.5999	15.5999	12.4456	0	0	3.99181
15.6999	15.6999	12.3089	0	0	3.97143
15.7999	15.7999	12.3089	0	0	3.97143
15.8999	15.8999	12.3089	0	0	3.97143
15.9999	15.9999	12.1721	0	0	3.95105
16.0999	16.0999	12.2405	0	0	3.96124
16.1999	16.1999	12.3773	0	0	3.98162
16.2999	16.2999	12.3089	0	0	3.97143
16.3999	16.3999	12.4456	0	0	3.99181
16.4999	16.4999	12.3089	0	0	3.97143
16.5999	16.5999	12.3773	0	0	3.98162
16.7	16.7	12.3089	0	0	3.97143
16.8	16.8	12.4456	0	0	3.99181
16.9	16.9	12.2405	0	0	3.96124
17	17	12.3089	0	0	3.97143
17.1	17.1	12.3773	0	0	3.98162
17.2	17.2	12.3089	0	0	3.97143
17.3	17.3	12.3089	0	0	3.97143
17.4	17.4	12.3089	0	0	3.97143
17.5	17.5	12.3089	0	0	3.97143
17.6	17.6	12.2405	0	0	3.96124
17.7	17.7	12.3773	0	0	3.98162
17.8	17.8	12.4456	0	0	3.99181
17.9	17.9	12.3089	0	0	3.97143
18	18	11.6934	0	0	3.87972
18.1	18.1	12.4456	0	0	3.99181
18.2	18.2	12.3773	0	0	3.98162
18.3	18.3	12.1721	0	0	3.95105
18.4001	18.4001	12.4456	0	0	3.99181
18.5001	18.5001	12.3089	0	0	3.97143
18.6001	18.6001	12.3773	0	0	3.98162
18.7001	18.7001	12.2405	0	0	3.96124
18.8001	18.8001	12.3089	0	0	3.97143
18.9001	18.9001	12.4456	0	0	3.99181
19.0001	19.0001	12.3773	0	0	3.98162
19.1001	19.1001	12.3773	0	0	3.98162
19.2001	19.2001	12.3773	0	0	3.98162
19.3011	19.3011	12.3089	0	0	3.97143
19.4011	19.4011	12.4456	0	0	3.99181
19.5011	19.5011	12.4456	0	0	3.99181
19.6011	19.6011	12.3089	0	0	3.97143
19.7011	19.7011	12.3773	0	0	3.98162
19.8011	19.8011	12.3773	0	0	3.98162
19.9011	19.9011	12.2405	0	0	3.96124
20.0011	20.0011	12.4456	0	0	3.99181
20.1011	20.1011	12.3089	0	0	3.97143
20.2012	20.2012	12.4456	0	0	3.99181
20.3012	20.3012	12.3773	0	0	3.98162
20.4012	20.4012	12.4456	0	0	3.99181
20.5012	20.5012	12.3773	0	0	3.98162
20.6012	20.6012	12.4456	0	0	3.99181
20.7012	20.7012	12.4456	0	0	3.99181
20.8012	20.8012	12.4456	0	0	3.99181
20.9012	20.9012	12.1037	0	0	3.94086
21.0012	21.0012	12.3089	0	0	3.97143
21.1012	21.1012	12.4456	0	0	3.99181
21.2012	21.2012	12.4456	0	0	3.99181
21.3012	21.3012	12.3773	0	0	3.98162
21.4012	21.4012	12.2405	0	0	3.96124
21.5012	21.5012	12.3089	0	0	3.97143
21.6012	21.6012	12.3773	0	0	3.98162
21.7012	21.7012	12.3773	0	0	3.98162
21.8012	21.8012	12.4456	0	0	3.99181
21.9013	21.9013	12.3773	0	0	3.98162
22.0013	22.0013	12.4456	0	0	3.99181
22.1013	22.1013	12.4456	0	0	3.99181
22.2013	22.2013	12.3773	0	0	3.98162
22.3013	22.3013	12.3773	0	0	3.98162
22.4013	22.4013	12.3089	0	0	3.97143
22.5013	22.5013	12.3089	0	0	3.97143
22.6013	22.6013	12.3089	0	0	3.97143
22.7013	22.7013	12.3773	0	0	3.98162
22.8013	22.8013	12.2405	0	0	3.96124
22.9013	22.9013	12.3773	0	0	3.98162
23.0013	23.0013	12.3773	0	0	3.98162
23.1013	23.1013	12.3773	0	0	3.98162
23.2013	23.2013	12.3773	0	0	3.98162
23.3013	23.3013	12.4456	0	0	3.99181
23.4013	23.4013	12.3773	0	0	3.98162
23.5013	23.5013	12.3773	0	0	3.98162
23.6013	23.6013	12.3773	0	0	3.98162
23.7014	23.7014	12.3773	0	0	3.98162
23.8014	23.8014	12.3773	0	0	3.98162
23.9014	23.9014	12.3773	0	0	3.98162
24.0014	24.0014	12.3089	0	0	3.97143
24.1014	24.1014	12.1721	0	0	3.95105
24.2014	24.2014	12.3089	0	0	3.97143
24.3014	24.3014	12.3089	0	0	3.97143
24.4014	24.4014	12.3089	0	0	3.97143
24.5014	24.5014	12.3089	0	0	3.97143
24.6014	24.6014	12.3089	0	0	3.97143
24.7014	24.7014	12.3773	0	0	3.98162
24.8014	24.8014	12.4456	0	0	3.99181
24.9014	24.9014	12.1721	0	0	3.95105
25.0014	25.0014	12.3773	0	0	3.98162
25.1014	25.1014	12.3089	0	0	3.97143
25.2014	25.2014	12.3773	0	0	3.98162
25.3014	25.3014	12.3089	0	0	3.97143
25.4015	25.4015	11.967	0	0	3.92048
25.5015	25.5015	12.1721	0	0	3.95105
25.6015	25.6015	12.2405	0	0	3.96124
25.7015	25.7015	12.1721	0	0	3.95105
25.8015	25.8015	12.1721	0	0	3.95105
25.9015	25.9015	12.1721	0	0	3.95105
26.0015	26.0015	12.1037	0	0	3.94086
26.1015	26.1015	12.2405	0	0	3.96124
26.2015	26.2015	12.3089	0	0	3.97143
26.3015	26.3015	12.3089	0	0	3.97143
26.4015	26.4015	12.1721	0	0	3.95105
26.5015	26.5015	12.1721	0	0	3.95105
26.6015	26.6015	12.3773	0	0	3.98162
26.7015	26.7015	12.1721	0	0	3.95105
26.8015	26.8015	12.2405	0	0	3.96124
26.9015	26.9015	12.2405	0	0	3.96124
27.0015	27.0015	12.3773	0	0	3.98162
27.1015	27.1015	12.514	0	0	4.002
27.2016	27.2016	12.3773	0	0	3.98162
27.3016	27.3016	12.3089	0	0	3.97143
27.4016	27.4016	12.2405	0	0	3.96124
27.5016	27.5016	12.3089	0	0	3.97143
27.6016	27.6016	12.3773	0	0	3.98162
27.7016	27.7016	12.3773	0	0	3.98162
27.8016	27.8016	12.2405	0	0	3.96124
27.9016	27.9016	12.3089	0	0	3.97143
28.0016	28.0016	12.3773	0	0	3.98162
28.1016	28.1016	12.3089	0	0	3.97143
28.2016	28.2016	12.3089	0	0	3.97143
28.3016	28.3016	12.1721	0	0	3.95105
28.4016	28.4016	12.1721	0	0	3.95105
28.5016	28.5016	12.3089	0	0	3.97143
28.6016	28.6016	12.1037	0	0	3.94086
28.7016	28.7016	12.1721	0	0	3.95105
28.8016	28.8016	12.2405	0	0	3.96124
28.9017	28.9017	12.2405	0	0	3.96124
29.0017	29.0017	12.3773	0	0	3.98162
29.1017	29.1017	12.1037	0	0	3.94086
29.2017	29.2017	12.1721	0	0	3.95105
29.3017	29.3017	12.3089	0	0	3.97143
29.4017	29.4017	12.1721	0	0	3.95105
29.5017	29.5017	12.1721	0	0	3.95105
29.6017	29.6017	12.2405	0	0	3.96124
29.7017	29.7017	12.2405	0	0	3.96124
29.8017	29.8017	12.2405	0	0	3.96124
29.9017	29.9017	12.1721	0	0	3.95105
30.0017	30.0017	12.1721	0	0	3.95105
30.1017	30.1017	12.3089	0	0	3.97143
30.2017	30.2017	12.3773	0	0	3.98162
30.3017	30.3017	12.1037	0	0	3.94086
30.4017	30.4017	11.8986	0	0	3.91029
30.5017	30.5017	12.0353	0	0	3.93067
30.6017	30.6017	12.3773	0	0	3.98162
30.7018	30.7018	12.1721	0	0	3.95105
30.8018	30.8018	12.2405	0	0	3.96124
30.9018	30.9018	12.1037	0	0	3.94086
31.0018	31.0018	12.1037	0	0	3.94086
31.1018	31.1018	12.1721	0	0	3.95105
31.2018	31.2018	12.2405	0	0	3.96124
31.3018	31.3018	12.1037	0	0	3.94086
31.4018	31.4018	12.2405	0	0	3.96124
31.5018	31.5018	12.1721	0	0	3.95105
31.6018	31.6018	12.3089	0	0	3.97143
31.7018	31.7018	12.2405	0	0	3.96124
31.8018	31.8018	12.1721	0	0	3.95105
31.9018	31.9018	12.2405	0	0	3.96124
32.0018	32.0018	12.2405	0	0	3.96124
32.1018	32.1018	12.3089	0	0	3.97143
32.2018	32.2018	12.3773	0	0	3.98162
32.3008	32.3008	12.3089	0	0	3.97143
32.4009	32.4009	12.2405	0	0	3.96124
32.5009	32.5009	12.2405	0	0	3.96124
32.6009	32.6009	12.2405	0	0	3.96124
32.7009	32.7009	12.3773	0	0	3.98162
32.8009	32.8009	12.2405	0	0	3.96124
32.9009	32.9009	12.3089	0	0	3.97143
33.0009	33.0009	12.2405	0	0	3.96124
33.1009	33.1009	12.1721	0	0	3.95105
33.2009	33.2009	12.2405	0	0	3.96124
33.3009	33.3009	12.4456	0	0	3.99181
33.4009	33.4009	12.2405	0	0	3.96124
33.5009	33.5009	12.2405	0	0	3.96124
33.6009	33.6009	12.3089	0	0	3.97143
33.7009	33.7009	12.2405	0	0	3.96124
33.8009	33.8009	12.1037	0	0	3.94086
33.9009	33.9009	11.967	0	0	3.92048
34.0009	34.0009	12.3773	0	0	3.98162
34.101	34.101	12.3089	0	0	3.97143
34.201	34.201	12.3773	0	0	3.98162
34.301	34.301	12.3089	0	0	3.97143
34.401	34.401	12.2405	0	0	3.96124
34.501	34.501	12.2405	0	0	3.96124
34.601	34.601	12.3773	0	0	3.98162
34.701	34.701	12.3089	0	0	3.97143
34.801	34.801	12.3089	0	0	3.97143
34.901	34.901	12.2405	0	0	3.96124
35.001	35.001	12.1721	0	0	3.95105
35.101	35.101	12.3773	0	0	3.98162
35.201	35.201	12.2405	0	0	3.96124
35.301	35.301	12.3089	0	0	3.97143
35.401	35.401	12.2405	0	0	3.96124
35.501	35.501	12.4456	0	0	3.99181
35.601	35.601	12.3773	0	0	3.98162
35.701	35.701	12.4456	0	0	3.99181
35.801	35.801	12.3773	0	0	3.98162
35.9011	35.9011	12.3773	0	0	3.98162
36.0011	36.0011	12.4456	0	0	3.99181
36.1011	36.1011	12.514	0	0	4.002
36.2011	36.2011	12.3773	0	0	3.98162
36.3011	36.3011	12.2405	0	0	3.96124
36.4011	36.4011	12.0353	0	0	3.93067
36.5011	36.5011	12.4456	0	0	3.99181
36.6011	36.6011	12.4456	0	0	3.99181
36.7011	36.7011	12.5824	0	0	4.01219
36.8011	36.8011	12.514	0	0	4.002
36.9011	36.9011	12.4456	0	0	3.99181
37.0011	37.0011	12.4456	0	0	3.99181
37.1011	37.1011	12.3773	0	0	3.98162
37.2011	37.2011	12.4456	0	0	3.99181
37.3011	37.3011	12.4456	0	0	3.99181
37.4011	37.4011	12.2405	0	0	3.96124
37.5011	37.5011	12.3089	0	0	3.97143
37.6011	37.6011	12.2405	0	0	3.96124
37.7012	37.7012	12.3089	0	0	3.97143
37.8012	37.8012	12.4456	0	0	3.99181
37.9012	37.9012	12.3089	0	0	3.97143
38.0012	38.0012	12.3089	0	0	3.97143
38.1012	38.1012	12.3773	0	0	3.98162
38.2012	38.2012	12.2405	0	0	3.96124
38.3012	38.3012	12.3773	0	0	3.98162
38.4012	38.4012	12.3773	0	0	3.98162
38.5012	38.5012	12.3089	0	0	3.97143
38.6012	38.6012	12.4456	0	0	3.99181
38.7012	38.7012	12.3773	0	0	3.98162
38.8012	38.8012	12.3773	0	0	3.98162
38.9012	38.9012	12.2405	0	0	3.96124
39.0012	39.0012	12.1721	0	0	3.95105
39.1012	39.1012	12.1037	0	0	3.94086
39.2012	39.2012	12.3773	0	0	3.98162
39.3012	39.3012	12.4456	0	0	3.99181
39.4013	39.4013	12.3089	0	0	3.97143
39.5013	39.5013	12.3089	0	0	3.97143
39.6013	39.6013	12.3089	0	0	3.97143
39.7013	39.7013	12.3773	0	0	3.98162
39.8013	39.8013	12.3089	0	0	3.97143
39.9013	39.9013	12.3773	0	0	3.98162
40.0013	40.0013	12.2405	0	0	3.96124
40.1013	40.1013	12.4456	0	0	3.99181
40.2013	40.2013	12.2405	0	0	3.96124
40.3013	40.3013	12.2405	0	0	3.96124
40.4013	40.4013	12.3773	0	0	3.98162
40.5013	40.5013	12.2405	0	0	3.96124
40.6013	40.6013	12.3773	0	0	3.98162
40.7013	40.7013	12.2405	0	0	3.96124
40.8013	40.8013	12.1721	0	0	3.95105
40.9013	40.9013	12.1721	0	0	3.95105
41.0013	41.0013	12.3089	0	0	3.97143
41.1014	41.1014	12.2405	0	0	3.96124
41.2014	41.2014	12.3773	0	0	3.98162
41.3014	41.3014	12.3089	0	0	3.97143
41.4014	41.4014	12.3773	0	0	3.98162
41.5014	41.5014	12.3773	0	0	3.98162
41.6014	41.6014	12.3089	0	0	3.97143
41.7014	41.7014	12.3089	0	0	3.97143
41.8014	41.8014	12.3773	0	0	3.98162
41.9014	41.9014	12.1721	0	0	3.95105
42.0014	42.0014	11.967	0	0	3.92048
42.1014	42.1014	12.3773	0	0	3.98162
42.2014	42.2014	12.3089	0	0	3.97143
42.3014	42.3014	12.3089	0	0	3.97143
44.0015	44.0015	12.1721	0	0	3.95105
44.1015	44.1015	12.3773	0	0	3.98162
44.2015	44.2015	12.514	0	0	4.002
44.3015	44.3015	12.0353	0	0	3.93067
44.4015	44.4015	12.2405	0	0	3.96124
44.5015	44.5015	12.3089	0	0	3.97143
44.6015	44.6015	12.9243	0	0	4.06314
44.7016	44.7016	12.3773	0	0	3.98162
44.8016	44.8016	12.4456	0	0	3.99181
44.9016	44.9016	12.514	0	0	4.002
45.0016	45.0016	12.5824	0	0	4.01219
45.1016	45.1016	12.2405	0	0	3.96124
45.2016	45.2016	12.5824	0	0	4.01219
45.3016	45.3016	12.0353	0	0	3.93067
45.4016	45.4016	12.3773	0	0	3.98162
45.5016	45.5016	12.1721	0	0	3.95105
45.6016	45.6016	12.514	0	0	4.002
45.7016	45.7016	13.6082	0	0	4.16504
45.8016	45.8016	12.2405	0	0	3.96124
45.9016	45.9016	12.4456	0	0	3.99181
46.0016	46.0016	12.3773	0	0	3.98162
46.1016	46.1016	12.2405	0	0	3.96124
46.2016	46.2016	11.967	0	0	3.92048
46.3016	46.3016	12.3089	0	0	3.97143
46.4017	46.4017	12.3773	0	0	3.98162
46.5017	46.5017	12.2405	0	0	3.96124
46.6017	46.6017	12.3773	0	0	3.98162
46.7017	46.7017	12.4456	0	0	3.99181
46.8017	46.8017	12.2405	0	0	3.96124
46.9017	46.9017	12.3773	0	0	3.98162
47.0017	47.0017	12.3773	0	0	3.98162
47.1017	47.1017	12.3089	0	0	3.97143
47.2017	47.2017	12.4456	0	0	3.99181
47.3017	47.3017	12.1721	0	0	3.95105
47.4017	47.4017	12.2405	0	0	3.96124
47.5017	47.5017	12.3089	0	0	3.97143
47.6017	47.6017	12.3773	0	0	3.98162
47.7017	47.7017	12.2405	0	0	3.96124
47.8017	47.8017	12.3773	0	0	3.98162
47.9017	47.9017	12.3089	0	0	3.97143
48.0017	48.0017	12.3773	0	0	3.98162
48.1018	48.1018	12.7192	0	0	4.03257
48.2018	48.2018	12.2405	0	0	3.96124
48.3018	48.3018	12.2405	0	0	3.96124
48.4018	48.4018	12.1721	0	0	3.95105
48.5018	48.5018	12.1721	0	0	3.95105
48.6018	48.6018	12.1721	0	0	3.95105
48.7018	48.7018	12.4456	0	0	3.99181
48.8018	48.8018	12.3773	0	0	3.98162
48.9018	48.9018	12.3089	0	0	3.97143
49.0018	49.0018	12.3089	0	0	3.97143
49.1018	49.1018	12.3089	0	0	3.97143
49.2018	49.2018	12.3089	0	0	3.97143
49.3018	49.3018	12.2405	0	0	3.96124
49.4018	49.4018	12.3773	0	0	3.98162
49.5018	49.5018	12.3773	0	0	3.98162
49.6018	49.6018	12.3773	0	0	3.98162
49.7018	49.7018	12.3773	0	0	3.98162
49.8008	49.8008	12.3089	0	0	3.97143
49.9009	49.9009	12.4456	0	0	3.99181
50.0009	50.0009	12.3773	180	0	3.98162
50.1009	50.1009	12.514	180	0	4.002
50.2009	50.2009	12.9927	180	0	4.07333
50.3009	50.3009	13.6082	180	0	4.16504
50.4009	50.4009	14.3604	180	0	4.27713
50.5009	50.5009	15.2493	180	0	4.4096
50.6009	50.6009	16.2751	180	0	4.56244
50.7009	50.7009	17.164	180	0	4.69491
50.8009	50.8009	18.1898	180	0	4.84776
50.9009	50.9009	18.942	180	0	4.95985
51.0009	51.0009	19.6258	0	0	5.06175
51.1009	51.1009	19.8994	0	0	5.10251
51.2009	51.2009	20.1729	0	0	5.14327
51.3009	51.3009	20.378	0	0	5.17384
51.4009	51.4009	20.3097	0	0	5.16364
51.5009	51.5009	19.9677	0	0	5.1127
51.601	51.601	19.831	0	0	5.09232
51.701	51.701	19.6258	0	0	5.06175
51.801	51.801	19.8994	0	0	5.10251
51.901	51.901	19.8994	0	0	5.10251
52.001	52.001	19.7626	0	0	5.08213
52.101	52.101	19.7626	0	0	5.08213
52.201	52.201	19.6942	0	0	5.07194
52.301	52.301	19.5574	0	0	5.05156
52.401	52.401	19.5574	0	0	5.05156
52.501	52.501	19.4891	0	0	5.04137
52.601	52.601	19.5574	0	0	5.05156
52.701	52.701	19.5574	0	0	5.05156
52.801	52.801	19.3523	0	0	5.02099
52.901	52.901	19.2839	0	0	5.0108
53.001	53.001	19.4207	0	0	5.03118
53.101	53.101	19.4891	0	0	5.04137
53.201	53.201	19.4207	0	0	5.03118
53.301	53.301	19.3523	0	0	5.02099
53.4011	53.4011	19.3523	0	0	5.02099
53.5011	53.5011	19.4207	0	0	5.03118
53.6011	53.6011	19.4207	0	0	5.03118
53.7011	53.7011	19.4207	0	0	5.03118
53.8011	53.8011	19.3523	0	0	5.02099
53.9011	53.9011	19.3523	0	0	5.02099
54.0011	54.0011	19.4207	0	0	5.03118
54.1011	54.1011	19.3523	0	0	5.02099
54.2011	54.2011	19.3523	0	0	5.02099
54.3011	54.3011	19.2839	0	0	5.0108
54.4011	54.4011	19.2155	0	0	5.00061
54.5011	54.5011	18.942	0	0	4.95985
54.6011	54.6011	18.8052	0	0	4.93947
54.7011	54.7011	19.0788	0	0	4.98023
54.8011	54.8011	19.0788	0	0	4.98023
54.9011	54.9011	19.0788	0	0	4.98023
55.0011	55.0011	19.0788	0	0	4.98023
55.1012	55.1012	19.0104	0	0	4.97004
55.2012	55.2012	19.0788	0	0	4.98023
55.3012	55.3012	19.0104	0	0	4.97004
55.4012	55.4012	18.942	0	0	4.95985
55.5012	55.5012	19.0788	0	0	4.98023
55.6012	55.6012	19.0788	0	0	4.98023
55.7012	55.7012	19.2155	0	0	5.00061
55.8012	55.8012	19.0104	0	0	4.97004
55.9012	55.9012	19.0788	0	0	4.98023
56.0012	56.0012	19.0104	0	0	4.97004
56.1012	56.1012	19.0788	0	0	4.98023
56.2012	56.2012	19.0788	0	0	4.98023
56.3012	56.3012	18.942	0	0	4.95985
56.4012	56.4012	18.942	0	0	4.95985
56.5012	56.5012	18.942	0	0	4.95985
56.6012	56.6012	19.0104	0	0	4.97004
56.7012	56.7012	19.0104	0	0	4.97004
56.8012	56.8012	18.8736	0	0	4.94966
56.9013	56.9013	18.8736	0	0	4.94966
57.0013	57.0013	18.8736	0	0	4.94966
57.1013	57.1013	18.942	0	0	4.95985
57.2013	57.2013	18.942	0	0	4.95985
57.3013	57.3013	18.8052	0	0	4.93947
57.4013	57.4013	18.942	0	0	4.95985
57.5013	57.5013	18.942	0	0	4.95985
57.6013	57.6013	18.8736	0	0	4.94966
57.7013	57.7013	18.942	0	0	4.95985
57.8013	57.8013	18.8052	0	0	4.93947
57.9013	57.9013	18.942	0	0	4.95985
58.0013	58.0013	18.942	0	0	4.95985
58.1013	58.1013	18.7369	0	0	4.92928
58.2013	58.2013	18.8052	0	0	4.93947
58.3013	58.3013	18.7369	0	0	4.92928
58.4013	58.4013	18.8052	0	0	4.93947
58.5013	58.5013	18.4633	0	0	4.88852
58.6014	58.6014	18.053	0	0	4.82738
58.7014	58.7014	19.0788	0	0	4.98023
58.8014	58.8014	19.0104	0	0	4.97004
58.9014	58.9014	18.6685	0	0	4.91909
59.0014	59.0014	18.7369	0	0	4.92928
59.1014	59.1014	18.6001	0	0	4.9089
59.2014	59.2014	18.5317	0	0	4.89871
59.3014	59.3014	18.7369	0	0	4.92928
59.4014	59.4014	18.5317	0	0	4.89871
59.5014	59.5014	18.7369	0	0	4.92928
59.6014	59.6014	18.7369	0	0	4.92928
59.7014	59.7014	18.6001	0	0	4.9089
59.8014	59.8014	18.7369	0	0	4.92928
59.9014	59.9014	18.6685	0	0	4.91909
60.0014	60.0014	18.6685	0	0	4.91909
60.1014	60.1014	18.8052	0	0	4.93947
60.2014	60.2014	18.8052	0	0	4.93947
60.3014	60.3014	18.7369	0	0	4.92928
60.4015	60.4015	18.6001	0	0	4.9089
60.5015	60.5015	18.7369	0	0	4.92928
60.6015	60.6015	18.5317	0	0	4.89871
60.7015	60.7015	18.3266	0	0	4.86814
60.8015	60.8015	18.4633	0	0	4.88852
60.9015	60.9015	18.6001	0	0	4.9089
61.0015	61.0015	18.5317	0	0	4.89871
61.1015	61.1015	18.5317	0	0	4.89871
61.2015	61.2015	18.5317	0	0	4.89871
61.3015	61.3015	18.3949	0	0	4.87833
61.4015	61.4015	18.5317	0	0	4.89871
61.5015	61.5015	18.5317	0	0	4.89871
61.6015	61.6015	18.5317	0	0	4.89871
61.7015	61.7015	18.6001	0	0	4.9089
61.8015	61.8015	18.5317	0	0	4.89871
61.9015	61.9015	18.5317	0	0	4.89871
62.0015	62.0015	18.6001	0	0	4.9089
62.1016	62.1016	18.6685	0	0	4.91909
62.2016	62.2016	18.5317	0	0	4.89871
62.3016	62.3016	18.6001	0	0	4.9089
62.4016	62.4016	18.5317	0	0	4.89871
62.5016	62.5016	18.6001	0	0	4.9089
62.6016	62.6016	18.4633	0	0	4.88852
62.7016	62.7016	18.6001	0	0	4.9089
62.8016	62.8016	18.6685	0	0	4.91909
62.9016	62.9016	18.5317	0	0	4.89871
63.0016	63.0016	18.6685	0	0	4.91909
63.1016	63.1016	18.4633	0	0	4.88852
63.2016	63.2016	18.4633	0	0	4.88852
63.3016	63.3016	18.5317	0	0	4.89871
63.4016	63.4016	18.3949	0	0	4.87833
63.5016	63.5016	18.3949	0	0	4.87833
63.6016	63.6016	18.4633	0	0	4.88852
63.7016	63.7016	18.3266	0	0	4.86814
63.8016	63.8016	18.3949	0	0	4.87833
63.9017	63.9017	18.3949	0	0	4.87833
64.0017	64.0017	18.3266	0	0	4.86814
64.1017	64.1017	18.3266	0	0	4.86814
64.2017	64.2017	18.1898	0	0	4.84776
64.3017	64.3017	18.1214	0	0	4.83757
64.4017	64.4017	18.3949	0	0	4.87833
64.5017	64.5017	18.4633	0	0	4.88852
64.6017	64.6017	18.2582	0	0	4.85795
64.7017	64.7017	18.3949	0	0	4.87833
64.8017	64.8017	18.2582	0	0	4.85795
64.9017	64.9017	18.2582	0	0	4.85795
65.0017	65.0017	18.1898	0	0	4.84776
65.1017	65.1017	18.3949	0	0	4.87833
65.2017	65.2017	18.2582	0	0	4.85795
65.3017	65.3017	18.053	0	0	4.82738
65.4017	65.4017	18.3949	0	0	4.87833
65.5017	65.5017	18.3266	0	0	4.86814
65.6018	65.6018	18.3266	0	0	4.86814
65.7018	65.7018	18.3266	0	0	4.86814
65.8018	65.8018	18.2582	0	0	4.85795
65.9018	65.9018	18.3266	0	0	4.86814
66.0018	66.0018	18.3949	0	0	4.87833
66.1018	66.1018	18.1898	0	0	4.84776
66.2018	66.2018	18.2582	0	0	4.85795
66.3018	66.3018	18.2582	0	0	4.85795
66.4018	66.4018	18.2582	0	0	4.85795
66.5018	66.5018	18.2582	0	0	4.85795
66.6018	66.6018	18.053	0	0	4.82738
66.7018	66.7018	18.1214	0	0	4.83757
66.8018	66.8018	18.1898	0	0	4.84776
66.9018	66.9018	18.1214	0	0	4.83757
67.0018	67.0018	18.2582	0	0	4.85795
67.1018	67.1018	17.9846	0	0	4.81719
67.2018	67.2018	17.8479	0	0	4.79681
67.3008	67.3008	17.9163	0	0	4.807
67.4009	67.4009	18.1898	0	0	4.84776
67.5009	67.5009	18.1214	0	0	4.83757
67.6009	67.6009	18.2582	0	0	4.85795
67.7009	67.7009	18.1214	0	0	4.83757
67.8009	67.8009	18.053	0	0	4.82738
67.9009	67.9009	17.9846	0	0	4.81719
68.0009	68.0009	17.9846	0	0	4.81719
68.1009	68.1009	18.053	0	0	4.82738
68.2009	68.2009	18.053	0	0	4.82738
68.3009	68.3009	18.1214	0	0	4.83757
68.4009	68.4009	17.9846	0	0	4.81719
68.5009	68.5009	18.053	0	0	4.82738
68.6009	68.6009	17.9846	0	0	4.81719
68.7009	68.7009	18.053	0	0	4.82738
68.8009	68.8009	18.1214	0	0	4.83757
68.9009	68.9009	18.053	0	0	4.82738
69.0009	69.0009	18.1214	0	0	4.83757
69.101	69.101	18.053	0	0	4.82738
69.201	69.201	18.1898	0	0	4.84776
69.301	69.301	18.053	0	0	4.82738
69.401	69.401	18.053	0	0	4.82738
69.501	69.501	17.9846	0	0	4.81719
69.601	69.601	17.7111	0	0	4.77643
69.701	69.701	18.1214	0	0	4.83757
69.801	69.801	18.1214	0	0	4.83757
69.901	69.901	18.1898	0	0	4.84776
70.001	70.001	18.053	0	0	4.82738
70.101	70.101	17.9846	0	0	4.81719
70.201	70.201	17.8479	0	0	4.79681
70.301	70.301	17.9846	0	0	4.81719
70.401	70.401	18.053	0	0	4.82738
70.501	70.501	17.9163	0	0	4.807
70.601	70.601	17.9846	0	0	4.81719
70.701	70.701	17.9163	0	0	4.807
70.801	70.801	17.9846	0	0	4.81719
70.9011	70.9011	18.1214	0	0	4.83757
71.0011	71.0011	18.1214	0	0	4.83757
71.1011	71.1011	18.1214	0	0	4.83757
71.2011	71.2011	17.9846	0	0	4.81719
71.3011	71.3011	18.2582	0	0	4.85795
71.4011	71.4011	18.1898	0	0	4.84776
71.5011	71.5011	18.1214	0	0	4.83757
71.6011	71.6011	17.9846	0	0	4.81719
71.7011	71.7011	17.9846	0	0	4.81719
71.8011	71.8011	18.053	0	0	4.82738
71.9011	71.9011	17.9846	0	0	4.81719
72.0011	72.0011	17.9846	0	0	4.81719
72.1011	72.1011	17.9163	0	0	4.807
72.2011	72.2011	17.7111	0	0	4.77643
72.3011	72.3011	17.8479	0	0	4.79681
72.4011	72.4011	18.1214	0	0	4.83757
72.5011	72.5011	18.1898	0	0	4.84776
72.6012	72.6012	17.9163	0	0	4.807
72.7012	72.7012	18.053	0	0	4.82738
72.8012	72.8012	17.9846	0	0	4.81719
72.9012	72.9012	17.8479	0	0	4.79681
73.0012	73.0012	17.9163	0	0	4.807
73.1012	73.1012	17.9163	0	0	4.807
73.2012	73.2012	17.9163	0	0	4.807
73.3012	73.3012	17.9163	0	0	4.807
73.4012	73.4012	17.8479	0	0	4.79681
73.5012	73.5012	18.053	0	0	4.82738
73.6012	73.6012	17.9846	0	0	4.81719
73.7012	73.7012	18.053	0	0	4.82738
73.8012	73.8012	17.8479	0	0	4.79681
73.9012	73.9012	18.053	0	0	4.82738
74.0012	74.0012	17.9846	0	0	4.81719
74.1012	74.1012	18.053	0	0	4.82738
74.2012	74.2012	17.9846	0	0	4.81719
74.3012	74.3012	17.9163	0	0	4.807
74.4013	74.4013	17.9846	0	0	4.81719
74.5013	74.5013	17.9846	0	0	4.81719
74.6013	74.6013	18.053	0	0	4.82738
74.7013	74.7013	17.9846	0	0	4.81719
74.8013	74.8013	17.5743	0	0	4.75605
74.9013	74.9013	17.7111	0	0	4.77643
75.0013	75.0013	18.053	0	0	4.82738
75.1013	75.1013	17.9846	0	0	4.81719
75.2013	75.2013	17.9163	0	0	4.807
75.3013	75.3013	17.9846	0	0	4.81719
75.4013	75.4013	17.8479	0	0	4.79681
75.5013	75.5013	17.8479	0	0	4.79681
75.6013	75.6013	17.7795	0	0	4.78662
75.7013	75.7013	17.7795	0	0	4.78662
75.8013	75.8013	17.9846	0	0	4.81719
75.9013	75.9013	17.7111	0	0	4.77643
76.0013	76.0013	17.7795	0	0	4.78662
76.1014	76.1014	17.8479	0	0	4.79681
76.2014	76.2014	17.9163	0	0	4.807
76.3014	76.3014	17.9163	0	0	4.807
76.4014	76.4014	17.9163	0	0	4.807
76.5014	76.5014	17.9846	0	0	4.81719
76.6014	76.6014	17.9846	0	0	4.81719
76.7014	76.7014	17.8479	0	0	4.79681
76.8014	76.8014	17.9163	0	0	4.807
76.9014	76.9014	17.9163	0	0	4.807
77.0014	77.0014	17.8479	0	0	4.79681
77.1014	77.1014	17.8479	0	0	4.79681
77.2014	77.2014	17.8479	0	0	4.79681
77.3014	77.3014	17.8479	0	0	4.79681
77.4014	77.4014	17.7111	0	0	4.77643
77.5014	77.5014	17.8479	0	0	4.79681
77.6014	77.6014	17.7795	0	0	4.78662
77.7014	77.7014	17.8479	0	0	4.79681
77.8014	77.8014	17.7795	0	0	4.78662
77.9015	77.9015	17.9163	0	0	4.807
78.0015	78.0015	17.8479	0	0	4.79681
78.1015	78.1015	17.8479	0	0	4.79681
78.2015	78.2015	17.7111	0	0	4.77643
78.3015	78.3015	17.8479	0	0	4.79681
78.4015	78.4015	17.8479	0	0	4.79681
78.5015	78.5015	17.7111	0	0	4.77643
78.6015	78.6015	17.7795	0	0	4.78662
78.7015	78.7015	17.6427	0	0	4.76624
78.8015	78.8015	17.7111	0	0	4.77643
78.9015	78.9015	17.8479	0	0	4.79681
79.0015	79.0015	17.7111	0	0	4.77643
79.1015	79.1015	17.7795	0	0	4.78662
79.2015	79.2015	17.5743	0	0	4.75605
79.3015	79.3015	17.7111	0	0	4.77643
79.4015	79.4015	17.8479	0	0	4.79681
79.5015	79.5015	17.7111	0	0	4.77643
79.6016	79.6016	17.5743	0	0	4.75605
79.7016	79.7016	17.6427	0	0	4.76624
79.8016	79.8016	17.6427	0	0	4.76624
79.9016	79.9016	17.506	0	0	4.74586
80.0016	80.0016	17.6427	0	0	4.76624
80.1016	80.1016	17.506	0	0	4.74586
80.2016	80.2016	17.5743	0	0	4.75605
80.3016	80.3016	17.6427	0	0	4.76624
80.4016	80.4016	17.506	0	0	4.74586
80.5016	80.5016	17.3008	0	0	4.71529
80.6016	80.6016	17.2324	0	0	4.7051
80.7016	80.7016	17.4376	0	0	4.73567
80.8016	80.8016	17.6427	0	0	4.76624
80.9016	80.9016	17.506	0	0	4.74586
81.0016	81.0016	17.5743	0	0	4.75605
81.1016	81.1016	17.6427	0	0	4.76624
81.2016	81.2016	17.4376	0	0	4.73567
81.3016	81.3016	17.6427	0	0	4.76624
81.4017	81.4017	17.506	0	0	4.74586
81.5017	81.5017	17.4376	0	0	4.73567
81.6017	81.6017	17.5743	0	0	4.75605
81.7017	81.7017	17.4376	0	0	4.73567
81.8017	81.8017	17.506	0	0	4.74586
81.9017	81.9017	17.4376	0	0	4.73567
82.0017	82.0017	17.506	0	0	4.74586
82.1017	82.1017	17.506	0	0	4.74586
82.2017	82.2017	17.5743	0	0	4.75605
82.3017	82.3017	17.3692	0	0	4.72548
82.4017	82.4017	17.4376	0	0	4.73567
82.5017	82.5017	17.5743	0	0	4.75605
82.6017	82.6017	17.3692	0	0	4.72548
82.7017	82.7017	17.3692	0	0	4.72548
82.8017	82.8017	17.3692	0	0	4.72548
82.9017	82.9017	17.3692	0	0	4.72548
83.0017	83.0017	17.3692	0	0	4.72548
83.1018	83.1018	17.3692	0	0	4.72548
83.2018	83.2018	17.3692	0	0	4.72548
83.3018	83.3018	17.3692	0	0	4.72548
83.4018	83.4018	17.164	0	0	4.69491
83.5018	83.5018	16.9589	0	0	4.66434
83.6018	83.6018	17.506	0	0	4.74586
83.7018	83.7018	17.3692	0	0	4.72548
83.8018	83.8018	17.3008	0	0	4.71529
83.9018	83.9018	17.3008	0	0	4.71529
84.0018	84.0018	17.164	0	0	4.69491
84.1018	84.1018	17.3008	0	0	4.71529
84.2018	84.2018	17.3008	0	0	4.71529
84.3018	84.3018	17.2324	0	0	4.7051
84.4018	84.4018	17.3692	0	0	4.72548
84.5018	84.5018	17.3008	0	0	4.71529
84.6018	84.6018	17.3008	0	0	4.71529
84.7008	84.7008	17.3008	0	0	4.71529
84.8008	84.8008	17.3692	0	0	4.72548
84.9009	84.9009	17.3692	0	0	4.72548
85.0009	85.0009	17.4376	0	0	4.73567
85.1009	85.1009	17.3008	0	0	4.71529
85.2009	85.2009	17.3008	0	0	4.71529
85.3009	85.3009	17.3008	0	0	4.71529
85.4009	85.4009	17.2324	0	0	4.7051
85.5009	85.5009	17.2324	0	0	4.7051
85.6009	85.6009	17.164	0	0	4.69491
85.7009	85.7009	17.3692	0	0	4.72548
85.8009	85.8009	17.2324	0	0	4.7051
85.9009	85.9009	17.164	0	0	4.69491
86.0009	86.0009	17.3008	0	0	4.71529
86.1009	86.1009	17.3008	0	0	4.71529
86.2009	86.2009	17.3008	0	0	4.71529
86.3009	86.3009	17.164	0	0	4.69491
86.4009	86.4009	16.8221	0	0	4.64396
86.5009	86.5009	16.8905	0	0	4.65415
86.601	86.601	17.2324	0	0	4.7051
86.701	86.701	17.3008	0	0	4.71529
86.801	86.801	17.164	0	0	4.69491
86.901	86.901	17.164	0	0	4.69491
87.001	87.001	17.2324	0	0	4.7051
87.101	87.101	17.164	0	0	4.69491
87.201	87.201	17.0273	0	0	4.67453
87.301	87.301	17.0273	0	0	4.67453
87.401	87.401	17.2324	0	0	4.7051
87.501	87.501	17.3008	0	0	4.71529
87.601	87.601	17.3008	0	0	4.71529
87.701	87.701	17.3008	0	0	4.71529
87.801	87.801	17.2324	0	0	4.7051
87.901	87.901	17.164	0	0	4.69491
88.001	88.001	17.0273	0	0	4.67453
88.101	88.101	17.0273	0	0	4.67453
88.201	88.201	17.2324	0	0	4.7051
88.301	88.301	17.3008	0	0	4.71529
88.4011	88.4011	16.8905	0	0	4.65415
88.5011	88.5011	17.164	0	0	4.69491
88.6011	88.6011	17.3008	0	0	4.71529
88.7011	88.7011	16.8221	0	0	4.64396
88.8011	88.8011	17.3692	0	0	4.72548
88.9011	88.9011	17.2324	0	0	4.7051
89.0011	89.0011	17.164	0	0	4.69491
89.1011	89.1011	17.3692	0	0	4.72548
89.2011	89.2011	17.164	0	0	4.69491
89.3011	89.3011	17.164	0	0	4.69491
89.4011	89.4011	17.164	0	0	4.69491
89.5011	89.5011	16.9589	0	0	4.66434
89.6011	89.6011	17.164	0	0	4.69491
89.7011	89.7011	17.2324	0	0	4.7051
89.8011	89.8011	17.164	0	0	4.69491
89.9011	89.9011	17.164	0	0	4.69491
90.0011	90.0011	17.164	0	0	4.69491
90.1012	90.1012	17.2324	0	0	4.7051
90.2012	90.2012	17.0957	0	0	4.68472
90.3012	90.3012	17.4376	0	0	4.73567
90.4012	90.4012	17.3008	0	0	4.71529
90.5012	90.5012	17.3008	0	0	4.71529
90.6012	90.6012	17.3008	0	0	4.71529
90.7012	90.7012	17.3692	0	0	4.72548
90.8012	90.8012	17.164	0	0	4.69491
90.9012	90.9012	16.9589	0	0	4.66434
91.0012	91.0012	17.4376	0	0	4.73567
91.1022	91.1022	17.3008	0	0	4.71529
91.2022	91.2022	17.3692	0	0	4.72548
91.3022	91.3022	17.164	0	0	4.69491
91.4022	91.4022	17.2324	0	0	4.7051
91.5022	91.5022	17.164	0	0	4.69491
91.6022	91.6022	16.9589	0	0	4.66434
91.7022	91.7022	17.164	0	0	4.69491
91.8022	91.8022	17.0273	0	0	4.67453
91.9023	91.9023	17.2324	0	0	4.7051
92.0023	92.0023	17.164	0	0	4.69491
92.1023	92.1023	17.164	0	0	4.69491
92.2023	92.2023	17.164	0	0	4.69491
92.3023	92.3023	17.164	0	0	4.69491
92.4023	92.4023	17.164	0	0	4.69491
92.5023	92.5023	17.3008	0	0	4.71529
92.6023	92.6023	17.164	0	0	4.69491
92.7023	92.7023	17.3008	0	0	4.71529
92.8023	92.8023	17.3008	0	0	4.71529
92.9023	92.9023	17.3008	0	0	4.71529
93.0023	93.0023	17.2324	0	0	4.7051
93.1023	93.1023	17.2324	0	0	4.7051
93.2023	93.2023	17.2324	0	0	4.7051
93.3023	93.3023	17.2324	0	0	4.7051
93.4023	93.4023	16.8221	0	0	4.64396
93.5023	93.5023	17.0273	0	0	4.67453
93.6024	93.6024	17.164	0	0	4.69491
93.7024	93.7024	17.0957	0	0	4.68472
93.8024	93.8024	17.0957	0	0	4.68472
93.9024	93.9024	17.0273	0	0	4.67453
94.0024	94.0024	17.0957	0	0	4.68472
94.1024	94.1024	17.164	0	0	4.69491
94.2024	94.2024	17.164	0	0	4.69491
94.3024	94.3024	17.164	0	0	4.69491
94.4024	94.4024	17.164	0	0	4.69491
94.5024	94.5024	17.164	0	0	4.69491
94.6024	94.6024	17.3008	0	0	4.71529
94.7024	94.7024	17.164	0	0	4.69491
94.8024	94.8024	17.164	0	0	4.69491
94.9024	94.9024	17.164	0	0	4.69491
95.0024	95.0024	17.164	0	0	4.69491
95.1024	95.1024	17.164	0	0	4.69491
95.2024	95.2024	17.2324	0	0	4.7051
95.3025	95.3025	17.164	0	0	4.69491
95.4025	95.4025	17.164	0	0	4.69491
95.5025	95.5025	17.3008	0	0	4.71529
95.6025	95.6025	17.164	0	0	4.69491
95.7025	95.7025	17.164	0	0	4.69491
95.8025	95.8025	17.0957	0	0	4.68472
95.9025	95.9025	17.0273	0	0	4.67453
96.0025	96.0025	16.8905	0	0	4.65415
96.1025	96.1025	17.2324	0	0	4.7051
96.2025	96.2025	17.2324	0	0	4.7051
96.3025	96.3025	17.0273	0	0	4.67453
96.4025	96.4025	17.0957	0	0	4.68472
96.5025	96.5025	17.0957	0	0	4.68472
96.6025	96.6025	17.4376	0	0	4.73567
96.7025	96.7025	17.2324	0	0	4.7051
96.8025	96.8025	17.164	0	0	4.69491
96.9025	96.9025	17.0957	0	0	4.68472
97.0025	97.0025	17.0957	0	0	4.68472
97.1026	97.1026	17.164	0	0	4.69491
97.2026	97.2026	17.3008	0	0	4.71529
97.3026	97.3026	16.9589	0	0	4.66434
97.4026	97.4026	16.9589	0	0	4.66434
97.5026	97.5026	16.8905	0	0	4.65415
97.6026	97.6026	17.164	0	0	4.69491
97.7026	97.7026	17.0273	0	0	4.67453
97.8026	97.8026	17.0957	0	0	4.68472
97.9026	97.9026	16.9589	0	0	4.66434
98.0026	98.0026	16.8905	0	0	4.65415
98.1026	98.1026	17.2324	0	0	4.7051
98.2026	98.2026	16.9589	0	0	4.66434
98.3026	98.3026	16.8905	0	0	4.65415
98.4026	98.4026	17.0273	0	0	4.67453
98.5026	98.5026	17.0957	0	0	4.68472
98.6026	98.6026	16.7538	0	0	4.63377
98.7026	98.7026	16.8905	0	0	4.65415
98.8027	98.8027	17.0957	0	0	4.68472
98.9027	98.9027	17.0273	0	0	4.67453
99.0027	99.0027	16.8221	0	0	4.64396
99.1027	99.1027	17.4376	0	0	4.73567
99.2027	99.2027	16.7538	0	0	4.63377
99.3027	99.3027	16.9589	0	0	4.66434
99.4027	99.4027	16.7538	0	0	4.63377
99.5027	99.5027	16.9589	0	0	4.66434
99.6027	99.6027	16.9589	0	0	4.66434
99.7027	99.7027	17.0957	0	0	4.68472
99.8027	99.8027	16.8905	0	0	4.65415
99.9027	99.9027	17.0273	0	0	4.67453
100.003	100.003	17.0273	0	0	4.67453
100.103	100.103	17.3692	0	0	4.72548
100.203	100.203	17.0273	0	0	4.67453
100.303	100.303	16.9589	0	0	4.66434
100.403	100.403	17.0957	0	0	4.68472
100.503	100.503	16.8905	0	0	4.65415
100.603	100.603	16.9589	0	0	4.66434
100.703	100.703	16.8905	0	0	4.65415
100.803	100.803	16.9589	0	0	4.66434
100.903	100.903	16.6854	0	0	4.62358
101.003	101.003	16.8905	0	0	4.65415
101.104	101.104	16.8905	0	0	4.65415
101.204	101.204	16.9589	0	0	4.66434
101.304	101.304	16.8905	0	0	4.65415
101.404	101.404	16.8905	0	0	4.65415
101.504	101.504	16.8905	0	0	4.65415
101.604	101.604	16.8905	0	0	4.65415
101.704	101.704	16.9589	0	0	4.66434
101.804	101.804	16.8905	0	0	4.65415
101.904	101.904	16.8221	0	0	4.64396
102.004	102.004	17.0273	0	0	4.67453
102.104	102.104	17.0273	0	0	4.67453
102.203	102.203	16.8905	0	0	4.65415
102.304	102.304	16.6854	0	0	4.62358
102.404	102.404	16.4802	0	0	4.59301
102.504	102.504	16.8905	0	0	4.65415
102.604	102.604	16.9589	0	0	4.66434
102.704	102.704	16.8905	0	0	4.65415
102.804	102.804	16.7538	0	0	4.63377
102.904	102.904	16.8221	0	0	4.64396
103.004	103.004	16.6854	0	0	4.62358
103.104	103.104	16.7538	0	0	4.63377
103.204	103.204	16.6854	0	0	4.62358
103.304	103.304	16.8221	0	0	4.64396
103.404	103.404	16.8905	0	0	4.65415
103.504	103.504	16.8221	0	0	4.64396
103.604	103.604	16.8221	0	0	4.64396
103.704	103.704	16.7538	0	0	4.63377
103.804	103.804	16.7538	0	0	4.63377
103.904	103.904	16.8905	0	0	4.65415
104.004	104.004	16.8905	0	0	4.65415
104.104	104.104	16.8221	0	0	4.64396
104.204	104.204	16.8221	0	0	4.64396
104.304	104.304	16.8905	0	0	4.65415
104.404	104.404	16.8905	0	0	4.65415
104.504	104.504	16.8221	0	0	4.64396
104.604	104.604	16.7538	0	0	4.63377
104.704	104.704	16.8221	0	0	4.64396
104.804	104.804	16.8221	0	0	4.64396
104.904	104.904	16.8221	0	0	4.64396
105.004	105.004	16.617	0	0	4.61339
105.104	105.104	16.3435	0	0	4.57263
105.204	105.204	16.8221	0	0	4.64396
105.304	105.304	16.8221	0	0	4.64396
105.404	105.404	16.7538	0	0	4.63377
105.504	105.504	16.6854	0	0	4.62358
105.604	105.604	16.617	0	0	4.61339
105.704	105.704	16.7538	0	0	4.63377
105.804	105.804	16.6854	0	0	4.62358
105.904	105.904	16.6854	0	0	4.62358
106.004	106.004	16.6854	0	0	4.62358
106.104	106.104	16.8221	0	0	4.64396
106.204	106.204	16.7538	0	0	4.63377
106.304	106.304	16.7538	0	0	4.63377
106.404	106.404	16.8221	0	0	4.64396
106.504	106.504	16.8905	0	0	4.65415
106.604	106.604	16.7538	0	0	4.63377
106.704	106.704	16.7538	0	0	4.63377
106.804	106.804	16.8221	0	0	4.64396
106.904	106.904	16.7538	0	0	4.63377
107.004	107.004	16.8905	0	0	4.65415
107.104	107.104	16.8221	0	0	4.64396
107.204	107.204	16.8221	0	0	4.64396
107.304	107.304	16.7538	0	0	4.63377
107.404	107.404	16.617	0	0	4.61339
107.504	107.504	16.6854	0	0	4.62358
107.604	107.604	17.0273	0	0	4.67453
107.704	107.704	16.7538	0	0	4.63377
107.804	107.804	16.8221	0	0	4.64396
107.904	107.904	16.8905	0	0	4.65415
108.004	108.004	16.7538	0	0	4.63377
108.104	108.104	16.6854	0	0	4.62358
108.204	108.204	16.617	0	0	4.61339
108.304	108.304	16.6854	0	0	4.62358
108.404	108.404	16.8221	0	0	4.64396
108.504	108.504	16.6854	0	0	4.62358
108.604	108.604	16.5486	0	0	4.6032
108.704	108.704	16.6854	0	0	4.62358
108.804	108.804	16.7538	0	0	4.63377
108.904	108.904	16.8221	0	0	4.64396
109.004	109.004	16.8221	0	0	4.64396
109.104	109.104	16.7538	0	0	4.63377
109.204	109.204	16.8221	0	0	4.64396
109.304	109.304	16.8221	0	0	4.64396
109.404	109.404	16.8905	0	0	4.65415
109.504	109.504	16.6854	0	0	4.62358
109.604	109.604	16.7538	0	0	4.63377
109.704	109.704	16.8221	0	0	4.64396
109.804	109.804	16.6854	0	0	4.62358
109.904	109.904	16.3435	0	0	4.57263
110.004	110.004	16.6854	0	0	4.62358
110.104	110.104	16.7538	0	0	4.63377
110.204	110.204	16.8221	0	0	4.64396
110.304	110.304	16.8221	0	0	4.64396
110.404	110.404	16.6854	0	0	4.62358
110.504	110.504	16.6854	0	0	4.62358
110.604	110.604	16.7538	0	0	4.63377
110.704	110.704	16.8221	0	0	4.64396
110.804	110.804	16.7538	0	0	4.63377
110.904	110.904	16.7538	0	0	4.63377
111.004	111.004	16.6854	0	0	4.62358
111.104	111.104	16.7538	0	0	4.63377
111.204	111.204	16.7538	0	0	4.63377
111.304	111.304	16.617	0	0	4.61339
111.404	111.404	16.7538	0	0	4.63377
111.504	111.504	16.9589	0	0	4.66434
111.604	111.604	16.8905	0	0	4.65415
111.704	111.704	16.6854	0	0	4.62358
111.804	111.804	16.6854	0	0	4.62358
111.904	111.904	16.8221	0	0	4.64396
112.004	112.004	16.8221	0	0	4.64396
112.104	112.104	16.8221	0	0	4.64396
112.204	112.204	16.6854	0	0	4.62358
112.304	112.304	16.6854	0	0	4.62358
112.404	112.404	16.8221	0	0	4.64396
112.504	112.504	16.6854	0	0	4.62358
112.604	112.604	16.7538	0	0	4.63377
112.704	112.704	16.617	0	0	4.61339
112.804	112.804	16.6854	0	0	4.62358
112.904	112.904	16.617	0	0	4.61339
113.004	113.004	16.4802	0	0	4.59301
113.104	113.104	16.6854	0	0	4.62358
113.204	113.204	16.7538	0	0	4.63377
113.304	113.304	16.7538	0	0	4.63377
113.404	113.404	16.8221	0	0	4.64396
113.504	113.504	16.617	0	0	4.61339
113.604	113.604	16.617	0	0	4.61339
113.705	113.705	16.6854	0	0	4.62358
113.805	113.805	16.6854	0	0	4.62358
113.905	113.905	16.6854	0	0	4.62358
114.005	114.005	16.6854	0	0	4.62358
114.105	114.105	16.6854	0	0	4.62358
114.205	114.205	16.8221	0	0	4.64396
114.305	114.305	16.7538	0	0	4.63377
114.405	114.405	16.7538	0	0	4.63377
114.505	114.505	16.7538	0	0	4.63377
114.605	114.605	16.7538	0	0	4.63377
114.705	114.705	16.7538	0	0	4.63377
114.805	114.805	16.617	0	0	4.61339
114.905	114.905	16.6854	0	0	4.62358
115.005	115.005	16.7538	0	0	4.63377
115.105	115.105	16.617	0	0	4.61339
115.205	115.205	16.617	0	0	4.61339
115.305	115.305	16.7538	0	0	4.63377
115.405	115.405	16.617	0	0	4.61339
115.505	115.505	16.6854	0	0	4.62358
115.605	115.605	16.8221	0	0	4.64396
115.705	115.705	16.5486	0	0	4.6032
115.805	115.805	16.2067	0	0	4.55225
115.905	115.905	16.7538	0	0	4.63377
116.005	116.005	16.6854	0	0	4.62358
116.105	116.105	16.6854	0	0	4.62358
116.205	116.205	16.617	0	0	4.61339
116.305	116.305	16.6854	0	0	4.62358
116.405	116.405	16.7538	0	0	4.63377
116.505	116.505	16.4802	0	0	4.59301
116.605	116.605	16.4802	0	0	4.59301
116.705	116.705	16.5486	0	0	4.6032
116.805	116.805	16.617	0	0	4.61339
116.905	116.905	16.617	0	0	4.61339
117.005	117.005	16.6854	0	0	4.62358
117.105	117.105	16.4118	0	0	4.58282
117.205	117.205	16.617	0	0	4.61339
117.305	117.305	16.5486	0	0	4.6032
117.405	117.405	16.617	0	0	4.61339
117.505	117.505	16.5486	0	0	4.6032
117.605	117.605	16.4802	0	0	4.59301
117.705	117.705	16.4118	0	0	4.58282
117.805	117.805	16.4802	0	0	4.59301
117.905	117.905	16.4118	0	0	4.58282
118.005	118.005	16.4118	0	0	4.58282
118.105	118.105	16.4118	0	0	4.58282
118.205	118.205	16.4802	0	0	4.59301
118.305	118.305	16.5486	0	0	4.6032
118.405	118.405	16.4118	0	0	4.58282
118.505	118.505	16.2067	0	0	4.55225
118.605	118.605	16.4802	0	0	4.59301
118.705	118.705	16.5486	0	0	4.6032
118.805	118.805	16.5486	0	0	4.6032
118.905	118.905	16.5486	0	0	4.6032
119.005	119.005	16.4118	0	0	4.58282
119.105	119.105	16.4802	0	0	4.59301
119.205	119.205	16.4118	0	0	4.58282
119.305	119.305	16.3435	0	0	4.57263
119.405	119.405	16.3435	0	0	4.57263
119.505	119.505	16.4802	0	0	4.59301
119.605	119.605	16.3435	0	0	4.57263
119.704	119.704	16.5486	0	0	4.6032
119.804	119.804	16.4802	0	0	4.59301
119.904	119.904	16.5486	0	0	4.6032
120.004	120.004	16.5486	0	0	4.6032
120.104	120.104	16.4802	0	0	4.59301
120.204	120.204	16.3435	0	0	4.57263
120.304	120.304	16.5486	0	0	4.6032
120.404	120.404	16.5486	0	0	4.6032
120.504	120.504	16.4802	0	0	4.59301
120.604	120.604	16.4802	0	0	4.59301
120.704	120.704	16.4802	0	0	4.59301
120.804	120.804	16.4802	0	0	4.59301
120.904	120.904	16.4802	0	0	4.59301
121.004	121.004	16.5486	0	0	4.6032
121.104	121.104	16.5486	0	0	4.6032
121.204	121.204	16.3435	0	0	4.57263
121.304	121.304	16.2751	0	0	4.56244
121.404	121.404	16.5486	0	0	4.6032
121.504	121.504	16.6854	0	0	4.62358
121.604	121.604	16.617	0	0	4.61339
121.704	121.704	16.617	0	0	4.61339
121.804	121.804	16.4118	0	0	4.58282
121.904	121.904	16.4802	0	0	4.59301
122.004	122.004	16.4118	0	0	4.58282
122.104	122.104	16.4118	0	0	4.58282
122.204	122.204	16.617	0	0	4.61339
122.304	122.304	16.4802	0	0	4.59301
122.404	122.404	16.617	0	0	4.61339
122.504	122.504	16.5486	0	0	4.6032
122.604	122.604	16.5486	0	0	4.6032
122.704	122.704	16.617	0	0	4.61339
122.804	122.804	16.5486	0	0	4.6032
122.904	122.904	16.4802	0	0	4.59301
123.004	123.004	16.617	0	0	4.61339
123.104	123.104	16.5486	0	0	4.6032
123.204	123.204	16.4802	0	0	4.59301
123.304	123.304	16.5486	0	0	4.6032
123.404	123.404	16.5486	0	0	4.6032
123.504	123.504	16.617	0	0	4.61339
123.604	123.604	16.617	0	0	4.61339
123.704	123.704	16.617	0	0	4.61339
123.804	123.804	16.5486	0	0	4.6032
123.904	123.904	16.617	0	0	4.61339
124.004	124.004	16.7538	0	0	4.63377
124.104	124.104	16.6854	0	0	4.62358
124.204	124.204	16.4118	0	0	4.58282
124.304	124.304	16.2067	0	0	4.55225
124.404	124.404	16.5486	0	0	4.6032
124.504	124.504	16.617	0	0	4.61339
124.604	124.604	16.617	0	0	4.61339
124.704	124.704	16.617	0	0	4.61339
124.804	124.804	16.5486	0	0	4.6032
124.904	124.904	16.4802	0	0	4.59301
125.004	125.004	16.617	0	0	4.61339
125.104	125.104	16.5486	0	0	4.6032
125.204	125.204	16.5486	0	0	4.6032
125.304	125.304	16.7538	0	0	4.63377
125.404	125.404	16.617	0	0	4.61339
125.504	125.504	16.617	0	0	4.61339
125.604	125.604	16.617	0	0	4.61339
125.704	125.704	16.617	0	0	4.61339
125.804	125.804	16.6854	0	0	4.62358
125.904	125.904	16.5486	0	0	4.6032
126.004	126.004	16.6854	0	0	4.62358
126.104	126.104	16.617	0	0	4.61339
126.204	126.204	16.7538	0	0	4.63377
126.304	126.304	16.7538	0	0	4.63377
126.404	126.404	16.617	0	0	4.61339
126.504	126.504	16.6854	0	0	4.62358
126.604	126.604	16.6854	0	0	4.62358
126.704	126.704	16.6854	0	0	4.62358
126.804	126.804	16.4802	0	0	4.59301
126.904	126.904	16.3435	0	0	4.57263
127.004	127.004	16.4118	0	0	4.58282
127.104	127.104	16.617	0	0	4.61339
127.204	127.204	16.617	0	0	4.61339
127.304	127.304	16.5486	0	0	4.6032
127.404	127.404	16.617	0	0	4.61339
127.504	127.504	16.7538	0	0	4.63377
127.604	127.604	16.617	0	0	4.61339
127.704	127.704	16.617	0	0	4.61339
127.804	127.804	16.617	0	0	4.61339
127.904	127.904	16.5486	0	0	4.6032
128.004	128.004	16.7538	0	0	4.63377
128.104	128.104	16.7538	0	0	4.63377
128.204	128.204	16.617	0	0	4.61339
128.304	128.304	16.617	0	0	4.61339
128.404	128.404	16.617	0	0	4.61339
128.504	128.504	16.6854	0	0	4.62358
128.604	128.604	16.6854	0	0	4.62358
128.704	128.704	16.4802	0	0	4.59301
128.804	128.804	16.6854	0	0	4.62358
128.904	128.904	16.617	0	0	4.61339
129.004	129.004	16.617	0	0	4.61339
129.104	129.104	16.617	0	0	4.61339
129.204	129.204	16.3435	0	0	4.57263
129.304	129.304	16.4118	0	0	4.58282
129.404	129.404	16.7538	0	0	4.63377
129.504	129.504	16.617	0	0	4.61339
129.604	129.604	16.6854	0	0	4.62358
129.704	129.704	16.617	0	0	4.61339
129.804	129.804	16.5486	0	0	4.6032
129.904	129.904	16.4118	0	0	4.58282
130.004	130.004	16.4802	0	0	4.59301
130.104	130.104	16.5486	0	0	4.6032
130.204	130.204	16.617	0	0	4.61339
130.304	130.304	16.5486	0	0	4.6032
130.404	130.404	16.4802	0	0	4.59301
130.504	130.504	16.5486	0	0	4.6032
130.604	130.604	16.5486	0	0	4.6032
130.704	130.704	16.7538	0	0	4.63377
130.804	130.804	16.5486	0	0	4.6032
130.904	130.904	16.4802	0	0	4.59301
131.004	131.004	16.5486	0	0	4.6032
131.104	131.104	16.5486	0	0	4.6032
131.205	131.205	16.6854	0	0	4.62358
131.305	131.305	16.5486	0	0	4.6032
131.405	131.405	16.5486	0	0	4.6032
131.505	131.505	16.4118	0	0	4.58282
131.605	131.605	16.5486	0	0	4.6032
131.705	131.705	16.6854	0	0	4.62358
131.805	131.805	16.5486	0	0	4.6032
131.908	131.908	16.617	0	0	4.61339
132.008	132.008	16.617	0	0	4.61339
132.108	132.108	16.617	0	0	4.61339
132.208	132.208	16.3435	0	0	4.57263
132.308	132.308	16.617	0	0	4.61339
132.408	132.408	16.4802	0	0	4.59301
132.508	132.508	16.4802	0	0	4.59301
132.608	132.608	16.5486	0	0	4.6032
132.708	132.708	16.3435	0	0	4.57263
132.808	132.808	16.5486	0	0	4.6032
132.908	132.908	16.4802	0	0	4.59301
133.008	133.008	16.6854	0	0	4.62358
133.108	133.108	16.2067	0	0	4.55225
133.208	133.208	16.4118	0	0	4.58282
133.308	133.308	16.8905	0	0	4.65415
133.408	133.408	16.8221	0	0	4.64396
133.508	133.508	16.5486	0	0	4.6032
133.608	133.608	16.617	0	0	4.61339
133.708	133.708	16.2067	0	0	4.55225
133.808	133.808	16.4118	0	0	4.58282
133.908	133.908	16.4118	0	0	4.58282
134.008	134.008	16.617	0	0	4.61339
134.108	134.108	16.617	0	0	4.61339
134.208	134.208	16.5486	0	0	4.6032
134.308	134.308	16.2751	0	0	4.56244
134.408	134.408	15.9332	0	0	4.51149
134.508	134.508	16.5486	0	0	4.6032
134.608	134.608	16.5486	0	0	4.6032
134.708	134.708	16.2751	0	0	4.56244
134.808	134.808	16.2751	0	0	4.56244
134.908	134.908	16.4802	0	0	4.59301
135.008	135.008	16.3435	0	0	4.57263
135.108	135.108	16.617	0	0	4.61339
135.208	135.208	16.5486	0	0	4.6032
135.308	135.308	16.5486	0	0	4.6032
135.408	135.408	16.2751	0	0	4.56244
135.508	135.508	16.6854	0	0	4.62358
135.608	135.608	16.4118	0	0	4.58282
135.708	135.708	16.0699	0	0	4.53187
135.808	135.808	16.3435	0	0	4.57263
135.908	135.908	16.3435	0	0	4.57263
136.008	136.008	16.4802	0	0	4.59301
136.108	136.108	16.3435	0	0	4.57263
136.208	136.208	16.3435	0	0	4.57263
136.308	136.308	16.3435	0	0	4.57263
136.408	136.408	16.3435	0	0	4.57263
136.508	136.508	16.5486	0	0	4.6032
136.608	136.608	16.3435	0	0	4.57263
136.708	136.708	16.3435	0	0	4.57263
136.808	136.808	16.2067	0	0	4.55225
136.908	136.908	16.0699	0	0	4.53187
137.008	137.008	16.4802	0	0	4.59301
137.108	137.108	16.3435	0	0	4.57263
137.207	137.207	16.3435	0	0	4.57263
137.307	137.307	16.4118	0	0	4.58282
137.407	137.407	16.3435	0	0	4.57263
137.507	137.507	16.2751	0	0	4.56244
137.607	137.607	16.3435	0	0	4.57263
137.707	137.707	16.4118	0	0	4.58282
137.807	137.807	16.4118	0	0	4.58282
137.907	137.907	16.3435	0	0	4.57263
138.007	138.007	16.3435	0	0	4.57263
138.107	138.107	16.3435	0	0	4.57263
138.207	138.207	16.3435	0	0	4.57263
138.307	138.307	16.3435	0	0	4.57263
138.407	138.407	16.3435	0	0	4.57263
138.507	138.507	16.4118	0	0	4.58282
138.607	138.607	16.4118	0	0	4.58282
138.707	138.707	16.3435	0	0	4.57263
138.807	138.807	16.3435	0	0	4.57263
138.907	138.907	16.4118	0	0	4.58282
139.007	139.007	16.4118	0	0	4.58282
139.107	139.107	16.4802	0	0	4.59301
139.207	139.207	16.4802	0	0	4.59301
139.307	139.307	16.3435	0	0	4.57263
139.407	139.407	16.3435	0	0	4.57263
139.507	139.507	16.3435	0	0	4.57263
139.607	139.607	16.2067	0	0	4.55225
139.707	139.707	16.4802	0	0	4.59301
139.807	139.807	16.4118	0	0	4.58282
139.907	139.907	16.4118	0	0	4.58282
140.007	140.007	16.4118	0	0	4.58282
140.107	140.107	16.3435	0	0	4.57263
140.207	140.207	16.4118	0	0	4.58282
140.307	140.307	16.4118	0	0	4.58282
140.407	140.407	16.4802	0	0	4.59301
140.507	140.507	16.4118	0	0	4.58282
140.607	140.607	16.4802	0	0	4.59301
140.707	140.707	16.3435	0	0	4.57263
140.807	140.807	16.4802	0	0	4.59301
140.907	140.907	16.5486	0	0	4.6032
141.007	141.007	16.5486	0	0	4.6032
141.107	141.107	16.3435	0	0	4.57263
141.207	141.207	16.3435	0	0	4.57263
141.307	141.307	16.4802	0	0	4.59301
141.407	141.407	16.4118	0	0	4.58282
141.507	141.507	16.3435	0	0	4.57263
141.607	141.607	16.4802	0	0	4.59301
141.707	141.707	16.4118	0	0	4.58282
141.807	141.807	16.3435	0	0	4.57263
141.907	141.907	16.5486	0	0	4.6032
142.007	142.007	16.3435	0	0	4.57263
142.107	142.107	16.4802	0	0	4.59301
142.207	142.207	16.3435	0	0	4.57263
142.307	142.307	16.3435	0	0	4.57263
142.407	142.407	16.3435	0	0	4.57263
142.507	142.507	16.3435	0	0	4.57263
142.607	142.607	16.2751	0	0	4.56244
142.707	142.707	16.4118	0	0	4.58282
142.807	142.807	16.5486	0	0	4.6032
142.907	142.907	16.4802	0	0	4.59301
143.007	143.007	16.4802	0	0	4.59301
143.107	143.107	16.4118	0	0	4.58282
143.207	143.207	16.2067	0	0	4.55225
143.307	143.307	16.2751	0	0	4.56244
143.407	143.407	16.3435	0	0	4.57263
143.507	143.507	16.3435	0	0	4.57263
143.607	143.607	16.3435	0	0	4.57263
143.707	143.707	16.3435	0	0	4.57263
143.807	143.807	16.2751	0	0	4.56244
143.907	143.907	16.4118	0	0	4.58282
144.007	144.007	16.4802	0	0	4.59301
144.107	144.107	16.4802	0	0	4.59301
144.207	144.207	16.4118	0	0	4.58282
144.307	144.307	16.5486	0	0	4.6032
144.407	144.407	16.4802	0	0	4.59301
144.507	144.507	16.6854	0	0	4.62358
144.607	144.607	16.4802	0	0	4.59301
144.707	144.707	16.4118	0	0	4.58282
144.807	144.807	16.5486	0	0	4.6032
144.907	144.907	16.3435	0	0	4.57263
145.007	145.007	16.617	0	0	4.61339
145.107	145.107	16.617	0	0	4.61339
145.207	145.207	16.3435	0	0	4.57263
145.307	145.307	15.8648	0	0	4.5013
145.407	145.407	16.5486	0	0	4.6032
145.507	145.507	16.3435	0	0	4.57263
145.607	145.607	16.6854	0	0	4.62358
145.707	145.707	16.2751	0	0	4.56244
145.807	145.807	16.3435	0	0	4.57263
145.907	145.907	16.3435	0	0	4.57263
146.008	146.008	16.0015	0	0	4.52168
146.108	146.108	16.3435	0	0	4.57263
146.208	146.208	16.4118	0	0	4.58282
146.308	146.308	16.2751	0	0	4.56244
146.408	146.408	16.3435	0	0	4.57263
146.508	146.508	16.3435	0	0	4.57263
146.608	146.608	16.3435	0	0	4.57263
146.708	146.708	16.3435	0	0	4.57263
146.808	146.808	16.3435	0	0	4.57263
146.908	146.908	16.5486	0	0	4.6032
147.008	147.008	16.4802	0	0	4.59301
147.108	147.108	16.4118	0	0	4.58282
147.208	147.208	16.3435	0	0	4.57263
147.308	147.308	16.4802	0	0	4.59301
147.408	147.408	16.3435	0	0	4.57263
147.508	147.508	16.2067	0	0	4.55225
147.608	147.608	16.2067	0	0	4.55225
147.708	147.708	16.3435	0	0	4.57263
147.808	147.808	16.3435	0	0	4.57263
147.908	147.908	16.4802	0	0	4.59301
148.008	148.008	16.3435	0	0	4.57263
148.108	148.108	16.0699	0	0	4.53187
148.208	148.208	16.1383	0	0	4.54206
148.308	148.308	16.2751	0	0	4.56244
148.408	148.408	16.3435	0	0	4.57263
148.508	148.508	16.3435	0	0	4.57263
148.608	148.608	16.2067	0	0	4.55225
148.709	148.709	16.2751	0	0	4.56244
148.809	148.809	16.3435	0	0	4.57263
148.909	148.909	16.4118	0	0	4.58282
149.009	149.009	16.2751	0	0	4.56244
149.109	149.109	16.2067	0	0	4.55225
149.209	149.209	16.2751	0	0	4.56244
149.309	149.309	16.2751	0	0	4.56244
149.409	149.409	16.2751	0	0	4.56244
149.509	149.509	16.2067	0	0	4.55225
149.609	149.609	16.2067	0	0	4.55225
149.709	149.709	16.2751	0	0	4.56244
149.809	149.809	16.2751	0	0	4.56244
149.909	149.909	16.0015	0	0	4.52168
150.009	150.009	16.0015	0	0	4.52168
150.109	150.109	16.1383	0	0	4.54206
150.209	150.209	16.0015	0	0	4.52168
150.309	150.309	16.2751	0	0	4.56244
150.409	150.409	16.3435	0	0	4.57263
150.509	150.509	16.2067	0	0	4.55225
150.609	150.609	16.2067	0	0	4.55225
150.709	150.709	16.0699	0	0	4.53187
150.809	150.809	16.0699	0	0	4.53187
150.909	150.909	16.2067	0	0	4.55225
151.009	151.009	16.0699	0	0	4.53187
151.109	151.109	16.2067	0	0	4.55225
151.209	151.209	16.0699	0	0	4.53187
151.309	151.309	16.0699	0	0	4.53187
151.409	151.409	16.2067	0	0	4.55225
151.509	151.509	16.2067	0	0	4.55225
151.609	151.609	16.2751	0	0	4.56244
151.709	151.709	16.0699	0	0	4.53187
151.809	151.809	16.0699	0	0	4.53187
151.909	151.909	16.0699	0	0	4.53187
152.009	152.009	16.2067	0	0	4.55225
152.109	152.109	16.1383	0	0	4.54206
152.209	152.209	16.0699	0	0	4.53187
152.309	152.309	16.0699	0	0	4.53187
152.409	152.409	16.2067	0	0	4.55225
152.509	152.509	16.2751	0	0	4.56244
152.609	152.609	16.0699	0	0	4.53187
152.709	152.709	15.8648	0	0	4.5013
152.809	152.809	15.8648	0	0	4.5013
152.909	152.909	16.0699	0	0	4.53187
153.009	153.009	16.1383	0	0	4.54206
153.109	153.109	16.0699	0	0	4.53187
153.209	153.209	16.0699	0	0	4.53187
153.309	153.309	16.0699	0	0	4.53187
153.409	153.409	15.9332	0	0	4.51149
153.509	153.509	15.9332	0	0	4.51149
153.609	153.609	15.9332	0	0	4.51149
153.709	153.709	16.0699	0	0	4.53187
153.809	153.809	16.2067	0	0	4.55225
153.909	153.909	16.0699	0	0	4.53187
154.009	154.009	16.1383	0	0	4.54206
154.109	154.109	16.2751	0	0	4.56244
154.209	154.209	16.1383	0	0	4.54206
154.309	154.309	16.2067	0	0	4.55225
154.409	154.409	16.2067	0	0	4.55225
154.509	154.509	16.2067	0	0	4.55225
154.609	154.609	16.2067	0	0	4.55225
154.708	154.708	16.2751	0	0	4.56244
154.808	154.808	16.0699	0	0	4.53187
154.908	154.908	16.2067	0	0	4.55225
155.008	155.008	16.2067	0	0	4.55225
155.108	155.108	16.2751	0	0	4.56244
155.208	155.208	16.2751	0	0	4.56244
155.308	155.308	16.1383	0	0	4.54206
155.408	155.408	16.2751	0	0	4.56244
155.508	155.508	16.3435	0	0	4.57263
155.608	155.608	16.2751	0	0	4.56244
155.708	155.708	16.0699	0	0	4.53187
155.808	155.808	16.0699	0	0	4.53187
155.908	155.908	16.2067	0	0	4.55225
156.008	156.008	16.2751	0	0	4.56244
156.108	156.108	16.2067	0	0	4.55225
156.208	156.208	16.0699	0	0	4.53187
156.308	156.308	16.1383	0	0	4.54206
156.408	156.408	16.2751	0	0	4.56244
156.508	156.508	16.1383	0	0	4.54206
156.608	156.608	16.2067	0	0	4.55225
156.708	156.708	16.2067	0	0	4.55225
156.808	156.808	16.2751	0	0	4.56244
156.908	156.908	16.3435	0	0	4.57263
157.008	157.008	16.2751	0	0	4.56244
157.108	157.108	16.0699	0	0	4.53187
157.208	157.208	15.9332	0	0	4.51149
157.308	157.308	16.2751	0	0	4.56244
157.408	157.408	16.3435	0	0	4.57263
157.508	157.508	16.2067	0	0	4.55225
157.608	157.608	16.2067	0	0	4.55225
157.708	157.708	16.2067	0	0	4.55225
157.808	157.808	16.2067	0	0	4.55225
157.908	157.908	16.2067	0	0	4.55225
158.008	158.008	16.0699	0	0	4.53187
158.108	158.108	16.2751	0	0	4.56244
158.208	158.208	16.2751	0	0	4.56244
158.308	158.308	16.2751	0	0	4.56244
158.408	158.408	16.2751	0	0	4.56244
158.508	158.508	16.2751	0	0	4.56244
158.608	158.608	16.3435	0	0	4.57263
158.708	158.708	16.2067	0	0	4.55225
158.808	158.808	16.1383	0	0	4.54206
158.908	158.908	16.2751	0	0	4.56244
159.008	159.008	16.1383	0	0	4.54206
159.108	159.108	16.2067	0	0	4.55225
159.208	159.208	16.2067	0	0	4.55225
159.308	159.308	16.1383	0	0	4.54206
159.408	159.408	16.3435	0	0	4.57263
159.508	159.508	16.2751	0	0	4.56244
159.608	159.608	16.3435	0	0	4.57263
159.708	159.708	16.2067	0	0	4.55225
159.808	159.808	16.0015	0	0	4.52168
159.908	159.908	16.0015	0	0	4.52168
160.008	160.008	16.3435	0	0	4.57263
160.108	160.108	16.2067	0	0	4.55225
160.208	160.208	16.2751	0	0	4.56244
160.308	160.308	16.2751	0	0	4.56244
160.408	160.408	16.2067	0	0	4.55225
160.508	160.508	16.2067	0	0	4.55225
160.608	160.608	16.2067	0	0	4.55225
160.708	160.708	16.2751	0	0	4.56244
160.808	160.808	16.3435	0	0	4.57263
160.908	160.908	16.2067	0	0	4.55225
161.008	161.008	16.2067	0	0	4.55225
161.108	161.108	16.1383	0	0	4.54206
161.208	161.208	16.2067	0	0	4.55225
161.308	161.308	16.2067	0	0	4.55225
161.408	161.408	16.2067	0	0	4.55225
161.508	161.508	16.0699	0	0	4.53187
161.608	161.608	16.2067	0	0	4.55225
161.708	161.708	16.1383	0	0	4.54206
161.808	161.808	16.1383	0	0	4.54206
161.908	161.908	16.1383	0	0	4.54206
162.008	162.008	16.0699	0	0	4.53187
162.108	162.108	16.1383	0	0	4.54206
162.208	162.208	16.1383	0	0	4.54206
162.308	162.308	16.2067	0	0	4.55225
162.408	162.408	16.0015	0	0	4.52168
162.508	162.508	15.7964	0	0	4.49111
162.608	162.608	16.1383	0	0	4.54206
162.708	162.708	16.1383	0	0	4.54206
162.808	162.808	16.1383	0	0	4.54206
162.908	162.908	16.2067	0	0	4.55225
163.008	163.008	16.0699	0	0	4.53187
163.108	163.108	16.1383	0	0	4.54206
163.208	163.208	16.0699	0	0	4.53187
163.308	163.308	16.0699	0	0	4.53187
163.408	163.408	16.2067	0	0	4.55225
163.508	163.508	16.0699	0	0	4.53187
163.608	163.608	16.2067	0	0	4.55225
163.708	163.708	16.0015	0	0	4.52168
163.808	163.808	16.0699	0	0	4.53187
163.908	163.908	16.1383	0	0	4.54206
164.008	164.008	16.2067	0	0	4.55225
164.108	164.108	15.9332	0	0	4.51149
164.208	164.208	16.0015	0	0	4.52168
164.308	164.308	16.1383	0	0	4.54206
164.408	164.408	16.0699	0	0	4.53187
164.508	164.508	16.0699	0	0	4.53187
164.608	164.608	16.0699	0	0	4.53187
164.708	164.708	16.0699	0	0	4.53187
164.808	164.808	16.0699	0	0	4.53187
164.908	164.908	16.0699	0	0	4.53187
165.008	165.008	16.0699	0	0	4.53187
165.108	165.108	16.0015	0	0	4.52168
165.208	165.208	16.1383	0	0	4.54206
165.308	165.308	16.0699	0	0	4.53187
165.408	165.408	16.0015	0	0	4.52168
165.508	165.508	16.0699	0	0	4.53187
165.608	165.608	15.9332	0	0	4.51149
165.708	165.708	16.0699	0	0	4.53187
165.808	165.808	15.9332	0	0	4.51149
165.908	165.908	15.5912	0	0	4.46054
166.008	166.008	16.0015	0	0	4.52168
166.108	166.108	15.9332	0	0	4.51149
166.209	166.209	16.0699	0	0	4.53187
166.309	166.309	16.0699	0	0	4.53187
166.409	166.409	16.0015	0	0	4.52168
166.509	166.509	15.9332	0	0	4.51149
166.609	166.609	15.9332	0	0	4.51149
166.709	166.709	15.9332	0	0	4.51149
166.809	166.809	15.9332	0	0	4.51149
166.909	166.909	16.0015	0	0	4.52168
167.009	167.009	16.0015	0	0	4.52168
167.109	167.109	15.9332	0	0	4.51149
167.209	167.209	15.9332	0	0	4.51149
167.309	167.309	15.9332	0	0	4.51149
167.409	167.409	16.0015	0	0	4.52168
167.509	167.509	16.0015	0	0	4.52168
167.609	167.609	16.0699	0	0	4.53187
167.709	167.709	16.0699	0	0	4.53187
167.809	167.809	15.9332	0	0	4.51149
167.909	167.909	16.0699	0	0	4.53187
168.009	168.009	16.0015	0	0	4.52168
168.109	168.109	15.8648	0	0	4.5013
168.209	168.209	15.9332	0	0	4.51149
168.309	168.309	15.9332	0	0	4.51149
168.409	168.409	16.0015	0	0	4.52168
168.509	168.509	15.8648	0	0	4.5013
168.609	168.609	15.6596	0	0	4.47073
168.709	168.709	15.5912	0	0	4.46054
168.809	168.809	16.0699	0	0	4.53187
168.909	168.909	15.8648	0	0	4.5013
169.009	169.009	15.9332	0	0	4.51149
169.109	169.109	15.7964	0	0	4.49111
169.209	169.209	15.8648	0	0	4.5013
169.309	169.309	16.0015	0	0	4.52168
169.409	169.409	15.9332	0	0	4.51149
169.509	169.509	16.0015	0	0	4.52168
169.609	169.609	15.8648	0	0	4.5013
169.709	169.709	15.8648	0	0	4.5013
169.809	169.809	15.8648	0	0	4.5013
169.909	169.909	15.9332	0	0	4.51149
170.009	170.009	15.8648	0	0	4.5013
170.109	170.109	15.7964	0	0	4.49111
170.209	170.209	15.9332	0	0	4.51149
170.309	170.309	16.0015	0	0	4.52168
170.409	170.409	15.8648	0	0	4.5013
170.509	170.509	15.9332	0	0	4.51149
170.609	170.609	15.9332	0	0	4.51149
170.709	170.709	15.9332	0	0	4.51149
170.809	170.809	15.8648	0	0	4.5013
170.909	170.909	15.9332	0	0	4.51149
171.009	171.009	15.7964	0	0	4.49111
171.109	171.109	15.9332	0	0	4.51149
171.209	171.209	15.9332	0	0	4.51149
171.309	171.309	15.7964	0	0	4.49111
171.409	171.409	15.7964	0	0	4.49111
171.509	171.509	15.5912	0	0	4.46054
171.609	171.609	15.6596	0	0	4.47073
171.709	171.709	15.8648	0	0	4.5013
171.809	171.809	16.0015	0	0	4.52168
171.909	171.909	16.0699	0	0	4.53187
172.009	172.009	16.0015	0	0	4.52168
172.108	172.108	15.9332	0	0	4.51149
172.208	172.208	15.8648	0	0	4.5013
172.308	172.308	15.9332	0	0	4.51149
172.408	172.408	16.0015	0	0	4.52168
172.508	172.508	15.8648	0	0	4.5013
172.608	172.608	15.8648	0	0	4.5013
172.708	172.708	15.9332	0	0	4.51149
172.808	172.808	16.0015	0	0	4.52168
172.908	172.908	16.0015	0	0	4.52168
173.008	173.008	16.0015	0	0	4.52168
173.108	173.108	15.9332	0	0	4.51149
173.208	173.208	16.0699	0	0	4.53187
173.308	173.308	16.0699	0	0	4.53187
173.408	173.408	15.9332	0	0	4.51149
173.508	173.508	16.0015	0	0	4.52168
173.608	173.608	15.9332	0	0	4.51149
173.708	173.708	16.0015	0	0	4.52168
173.808	173.808	16.0015	0	0	4.52168
173.908	173.908	16.0015	0	0	4.52168
174.008	174.008	16.0015	0	0	4.52168
174.108	174.108	15.8648	0	0	4.5013
174.208	174.208	16.0699	0	0	4.53187
174.308	174.308	16.0015	0	0	4.52168
174.408	174.408	15.9332	0	0	4.51149
174.508	174.508	16.0015	0	0	4.52168
174.608	174.608	15.7964	0	0	4.49111
174.708	174.708	15.6596	0	0	4.47073
174.808	174.808	16.0699	0	0	4.53187
174.908	174.908	16.0015	0	0	4.52168
175.008	175.008	16.0699	0	0	4.53187
175.108	175.108	16.0699	0	0	4.53187
175.208	175.208	15.8648	0	0	4.5013
175.308	175.308	15.9332	0	0	4.51149
175.408	175.408	16.0015	0	0	4.52168
175.508	175.508	16.0699	0	0	4.53187
175.608	175.608	16.0015	0	0	4.52168
175.708	175.708	16.0015	0	0	4.52168
175.808	175.808	16.0699	0	0	4.53187
175.908	175.908	16.1383	0	0	4.54206
176.008	176.008	16.0699	0	0	4.53187
176.108	176.108	16.0015	0	0	4.52168
176.208	176.208	16.0699	0	0	4.53187
176.308	176.308	16.0699	0	0	4.53187
176.408	176.408	16.0699	0	0	4.53187
176.508	176.508	16.0699	0	0	4.53187
176.608	176.608	16.0015	0	0	4.52168
176.708	176.708	16.1383	0	0	4.54206
176.808	176.808	16.1383	0	0	4.54206
176.908	176.908	16.2067	0	0	4.55225
177.008	177.008	15.8648	0	0	4.5013
177.108	177.108	15.6596	0	0	4.47073
177.208	177.208	16.1383	0	0	4.54206
177.308	177.308	16.0699	0	0	4.53187
177.408	177.408	16.0015	0	0	4.52168
177.508	177.508	16.0699	0	0	4.53187
177.608	177.608	16.0699	0	0	4.53187
177.708	177.708	16.0699	0	0	4.53187
177.808	177.808	16.1383	0	0	4.54206
177.908	177.908	16.0699	0	0	4.53187
178.008	178.008	16.0699	0	0	4.53187
178.108	178.108	16.0699	0	0	4.53187
178.208	178.208	16.2067	0	0	4.55225
178.308	178.308	16.2751	0	0	4.56244
178.408	178.408	16.1383	0	0	4.54206
178.508	178.508	16.0699	0	0	4.53187
178.608	178.608	16.1383	0	0	4.54206
178.708	178.708	16.1383	0	0	4.54206
178.808	178.808	16.1383	0	0	4.54206
178.908	178.908	16.1383	0	0	4.54206
179.008	179.008	16.2067	0	0	4.55225
179.108	179.108	16.0699	0	0	4.53187
179.208	179.208	16.0699	0	0	4.53187
179.308	179.308	15.8648	0	0	4.5013
179.408	179.408	15.5912	0	0	4.46054
179.508	179.508	16.0015	0	0	4.52168
179.608	179.608	16.0015	0	0	4.52168
179.708	179.708	16.0699	0	0	4.53187
179.808	179.808	16.0015	0	0	4.52168
179.908	179.908	15.9332	0	0	4.51149
180.008	180.008	16.0699	0	0	4.53187
180.108	180.108	15.8648	0	0	4.5013
180.208	180.208	16.0015	0	0	4.52168
180.308	180.308	16.0699	0	0	4.53187
180.408	180.408	15.9332	0	0	4.51149
180.508	180.508	15.8648	0	0	4.5013
180.608	180.608	15.8648	0	0	4.5013
180.708	180.708	15.8648	0	0	4.5013
180.808	180.808	16.0015	0	0	4.52168
180.908	180.908	16.0699	0	0	4.53187
181.008	181.008	15.9332	0	0	4.51149
181.108	181.108	15.9332	0	0	4.51149
181.208	181.208	16.0015	0	0	4.52168
181.308	181.308	16.0699	0	0	4.53187
181.408	181.408	15.9332	0	0	4.51149
181.508	181.508	16.0015	0	0	4.52168
181.608	181.608	16.0699	0	0	4.53187
181.708	181.708	15.8648	0	0	4.5013
181.808	181.808	15.728	0	0	4.48092
181.908	181.908	15.7964	0	0	4.49111
182.008	182.008	16.0015	0	0	4.52168
182.108	182.108	15.8648	0	0	4.5013
182.208	182.208	15.8648	0	0	4.5013
182.308	182.308	15.8648	0	0	4.5013
182.408	182.408	15.728	0	0	4.48092
182.508	182.508	15.7964	0	0	4.49111
182.608	182.608	15.7964	0	0	4.49111
182.708	182.708	15.7964	0	0	4.49111
182.808	182.808	15.8648	0	0	4.5013
182.908	182.908	15.7964	0	0	4.49111
183.008	183.008	15.9332	0	0	4.51149
183.108	183.108	15.7964	0	0	4.49111
183.208	183.208	15.7964	0	0	4.49111
183.308	183.308	15.7964	0	0	4.49111
183.408	183.408	15.7964	0	0	4.49111
183.508	183.508	15.7964	0	0	4.49111
183.609	183.609	15.9332	0	0	4.51149
183.709	183.709	15.8648	0	0	4.5013
183.809	183.809	15.9332	0	0	4.51149
183.909	183.909	15.9332	0	0	4.51149
184.009	184.009	15.9332	0	0	4.51149
184.109	184.109	16.0015	0	0	4.52168
184.209	184.209	15.9332	0	0	4.51149
184.309	184.309	15.8648	0	0	4.5013
184.409	184.409	15.8648	0	0	4.5013
184.509	184.509	15.7964	0	0	4.49111
184.609	184.609	15.8648	0	0	4.5013
184.709	184.709	15.7964	0	0	4.49111
184.809	184.809	15.7964	0	0	4.49111
184.909	184.909	15.8648	0	0	4.5013
185.009	185.009	15.7964	0	0	4.49111
185.109	185.109	15.7964	0	0	4.49111
185.209	185.209	15.8648	0	0	4.5013
185.309	185.309	15.8648	0	0	4.5013
185.409	185.409	15.728	0	0	4.48092
185.509	185.509	15.5229	0	0	4.45035
185.609	185.609	15.4545	0	0	4.44016
185.709	185.709	15.7964	0	0	4.49111
185.809	185.809	15.7964	0	0	4.49111
185.909	185.909	15.728	0	0	4.48092
186.009	186.009	15.7964	0	0	4.49111
186.109	186.109	15.728	0	0	4.48092
186.209	186.209	15.7964	0	0	4.49111
186.309	186.309	15.7964	0	0	4.49111
186.409	186.409	15.6596	0	0	4.47073
186.509	186.509	15.728	0	0	4.48092
186.609	186.609	15.8648	0	0	4.5013
186.709	186.709	15.7964	0	0	4.49111
186.809	186.809	15.7964	0	0	4.49111
186.909	186.909	15.728	0	0	4.48092
187.009	187.009	15.7964	0	0	4.49111
187.109	187.109	15.7964	0	0	4.49111
187.209	187.209	15.7964	0	0	4.49111
187.309	187.309	15.7964	0	0	4.49111
187.409	187.409	15.728	0	0	4.48092
187.509	187.509	15.728	0	0	4.48092
187.609	187.609	15.728	0	0	4.48092
187.709	187.709	15.6596	0	0	4.47073
187.809	187.809	15.6596	0	0	4.47073
187.909	187.909	15.7964	0	0	4.49111
188.009	188.009	15.728	0	0	4.48092
188.109	188.109	15.8648	0	0	4.5013
188.209	188.209	15.728	0	0	4.48092
188.309	188.309	15.7964	0	0	4.49111
188.409	188.409	15.728	0	0	4.48092
188.509	188.509	15.5912	0	0	4.46054
188.609	188.609	15.4545	0	0	4.44016
188.709	188.709	15.6596	0	0	4.47073
188.809	188.809	15.728	0	0	4.48092
188.909	188.909	15.6596	0	0	4.47073
189.009	189.009	15.5912	0	0	4.46054
189.109	189.109	15.5912	0	0	4.46054
189.209	189.209	15.6596	0	0	4.47073
189.309	189.309	15.728	0	0	4.48092
189.409	189.409	15.7964	0	0	4.49111
189.509	189.509	15.6596	0	0	4.47073
189.608	189.608	15.7964	0	0	4.49111
189.708	189.708	15.7964	0	0	4.49111
189.808	189.808	15.728	0	0	4.48092
189.908	189.908	15.7964	0	0	4.49111
190.008	190.008	15.728	0	0	4.48092
190.108	190.108	15.6596	0	0	4.47073
190.208	190.208	15.7964	0	0	4.49111
190.308	190.308	15.7964	0	0	4.49111
190.408	190.408	15.7964	0	0	4.49111
190.508	190.508	15.728	0	0	4.48092
190.608	190.608	15.8648	0	0	4.5013
190.708	190.708	15.7964	0	0	4.49111
190.808	190.808	15.8648	0	0	4.5013
190.908	190.908	15.7964	0	0	4.49111
191.008	191.008	15.8648	0	0	4.5013
191.108	191.108	15.9332	0	0	4.51149
191.208	191.208	15.7964	0	0	4.49111
191.308	191.308	15.7964	0	0	4.49111
191.408	191.408	15.3177	0	0	4.41978
191.508	191.508	15.6596	0	0	4.47073
191.608	191.608	15.7964	0	0	4.49111
191.708	191.708	15.728	0	0	4.48092
191.808	191.808	15.728	0	0	4.48092
191.908	191.908	15.7964	0	0	4.49111
192.008	192.008	15.7964	0	0	4.49111
192.108	192.108	15.8648	0	0	4.5013
192.208	192.208	15.728	0	0	4.48092
192.308	192.308	15.7964	0	0	4.49111
192.408	192.408	15.8648	0	0	4.5013
192.508	192.508	15.728	0	0	4.48092
192.608	192.608	15.8648	0	0	4.5013
192.708	192.708	15.7964	0	0	4.49111
192.808	192.808	15.181	0	0	4.3994
192.908	192.908	16.0015	0	0	4.52168
193.008	193.008	15.9332	0	0	4.51149
193.108	193.108	15.728	0	0	4.48092
193.208	193.208	15.7964	0	0	4.49111
193.308	193.308	15.8648	0	0	4.5013
193.408	193.408	15.8648	0	0	4.5013
193.508	193.508	15.7964	0	0	4.49111
193.608	193.608	15.8648	0	0	4.5013
193.708	193.708	15.8648	0	0	4.5013
193.808	193.808	15.8648	0	0	4.5013
193.908	193.908	15.7964	0	0	4.49111
194.008	194.008	15.728	0	0	4.48092
194.108	194.108	15.7964	0	0	4.49111
194.208	194.208	15.7964	0	0	4.49111
194.308	194.308	15.728	0	0	4.48092
194.408	194.408	15.728	0	0	4.48092
194.508	194.508	15.7964	0	0	4.49111
194.608	194.608	15.7964	0	0	4.49111
194.708	194.708	15.4545	0	0	4.44016
194.808	194.808	15.6596	0	0	4.47073
194.908	194.908	15.7964	0	0	4.49111
195.008	195.008	15.7964	0	0	4.49111
195.108	195.108	15.9332	0	0	4.51149
195.208	195.208	15.9332	0	0	4.51149
195.308	195.308	15.7964	0	0	4.49111
195.408	195.408	15.7964	0	0	4.49111
195.508	195.508	15.8648	0	0	4.5013
195.608	195.608	15.7964	0	0	4.49111
195.708	195.708	15.8648	0	0	4.5013
195.808	195.808	15.8648	0	0	4.5013
195.908	195.908	15.8648	0	0	4.5013
196.008	196.008	15.7964	0	0	4.49111
196.108	196.108	15.7964	0	0	4.49111
196.208	196.208	15.8648	0	0	4.5013
196.308	196.308	15.8648	0	0	4.5013
196.408	196.408	16.0015	0	0	4.52168
196.508	196.508	15.9332	0	0	4.51149
196.608	196.608	15.9332	0	0	4.51149
196.708	196.708	15.9332	0	0	4.51149
196.808	196.808	15.8648	0	0	4.5013
196.908	196.908	15.8648	0	0	4.5013
197.008	197.008	15.7964	0	0	4.49111
197.108	197.108	15.7964	0	0	4.49111
197.208	197.208	15.8648	0	0	4.5013
197.308	197.308	15.8648	0	0	4.5013
197.408	197.408	15.8648	0	0	4.5013
197.508	197.508	15.8648	0	0	4.5013
197.608	197.608	15.7964	0	0	4.49111
197.708	197.708	15.9332	0	0	4.51149
197.808	197.808	15.8648	0	0	4.5013
197.908	197.908	15.7964	0	0	4.49111
198.008	198.008	15.7964	0	0	4.49111
198.108	198.108	15.7964	0	0	4.49111
198.208	198.208	15.8648	0	0	4.5013
198.308	198.308	15.7964	0	0	4.49111
198.408	198.408	15.728	0	0	4.48092
198.508	198.508	15.3861	0	0	4.42997
198.608	198.608	15.4545	0	0	4.44016
198.708	198.708	15.7964	0	0	4.49111
198.808	198.808	15.7964	0	0	4.49111
198.908	198.908	15.728	0	0	4.48092
199.008	199.008	15.7964	0	0	4.49111
199.108	199.108	15.7964	0	0	4.49111
199.208	199.208	15.7964	0	0	4.49111
199.308	199.308	15.7964	0	0	4.49111
199.408	199.408	15.728	0	0	4.48092
199.508	199.508	15.5229	0	0	4.45035
199.608	199.608	15.7964	0	0	4.49111
199.708	199.708	15.5229	0	0	4.45035
199.808	199.808	15.728	0	0	4.48092
199.908	199.908	15.728	0	0	4.48092
200.008	200.008	15.6596	0	0	4.47073
200.108	200.108	15.7964	0	0	4.49111
200.208	200.208	15.6596	0	0	4.47073
200.308	200.308	15.6596	0	0	4.47073
200.408	200.408	15.8648	0	0	4.5013
200.508	200.508	16.0015	0	0	4.52168
200.608	200.608	15.6596	0	0	4.47073
200.708	200.708	15.7964	0	0	4.49111
200.808	200.808	15.6596	0	0	4.47073
200.908	200.908	15.7964	0	0	4.49111
201.008	201.008	15.7964	0	0	4.49111
201.109	201.109	15.728	0	0	4.48092
201.209	201.209	15.728	0	0	4.48092
201.309	201.309	15.2493	0	0	4.4096
201.409	201.409	15.728	0	0	4.48092
201.509	201.509	15.7964	0	0	4.49111
201.609	201.609	15.728	0	0	4.48092
201.709	201.709	15.728	0	0	4.48092
201.809	201.809	15.5912	0	0	4.46054
201.909	201.909	15.5229	0	0	4.45035
202.009	202.009	15.5229	0	0	4.45035
202.109	202.109	15.6596	0	0	4.47073
[truncated: 9,780 more rows]

## Sheet: Animal 1, continued
Time (sec)	True IOP (mmHg)	Flow rate (ul/min)	Target IOP (mmHg)	Transducer voltage (V)
0	12.2405	0	0	3.96124
0.101006	12.1721	0	0	3.95105
0.201012	12.1721	0	0	3.95105
0.301017	12.1721	0	0	3.95105
0.401023	12.2405	0	0	3.96124
0.501029	12.3773	0	0	3.98162
0.601035	12.3089	0	0	3.97143
0.70104	12.2405	0	0	3.96124
0.801046	12.3773	0	0	3.98162
0.901052	12.4456	0	0	3.99181
1.00106	12.3773	0	0	3.98162
1.10106	12.3089	0	0	3.97143
1.20107	12.3773	0	0	3.98162
1.30107	12.4456	0	0	3.99181
1.40108	12.3773	0	0	3.98162
1.50109	12.1721	0	0	3.95105
1.60109	12.3089	0	0	3.97143
1.7011	12.2405	0	0	3.96124
1.8011	12.2405	0	0	3.96124
1.90111	12.1721	0	0	3.95105
2.00111	12.1721	0	0	3.95105
2.10112	12.2405	0	0	3.96124
2.20113	12.2405	0	0	3.96124
2.30113	12.1721	0	0	3.95105
2.40114	12.2405	0	0	3.96124
2.50114	12.2405	0	0	3.96124
2.60115	12.1721	0	0	3.95105
2.70115	12.0353	0	0	3.93067
2.80116	11.7618	0	0	3.88991
2.90117	12.1721	0	0	3.95105
3.00117	12.1721	0	0	3.95105
3.10118	12.1721	0	0	3.95105
3.20118	12.2405	0	0	3.96124
3.30119	12.1721	0	0	3.95105
3.40119	12.2405	0	0	3.96124
3.5012	12.2405	0	0	3.96124
3.60121	12.1037	0	0	3.94086
3.70121	12.3773	0	0	3.98162
3.80122	12.2405	0	0	3.96124
3.90122	12.2405	0	0	3.96124
4.00123	12.2405	0	0	3.96124
4.10123	12.1037	0	0	3.94086
4.20124	12.1721	0	0	3.95105
4.30125	12.2405	0	0	3.96124
4.40125	12.2405	0	0	3.96124
4.50126	12.2405	0	0	3.96124
4.60126	12.1721	0	0	3.95105
4.70127	12.1721	0	0	3.95105
4.80128	12.3089	0	0	3.97143
4.90128	12.1037	0	0	3.94086
5.00129	11.8986	0	0	3.91029
5.10129	11.967	0	0	3.92048
5.2013	12.1721	0	0	3.95105
5.3013	12.1721	0	0	3.95105
5.40131	12.1037	0	0	3.94086
5.50131	11.8986	0	0	3.91029
5.60132	12.2405	0	0	3.96124
5.70133	12.0353	0	0	3.93067
5.80133	12.1037	0	0	3.94086
5.90134	12.2405	0	0	3.96124
6.00134	12.2405	0	0	3.96124
6.10135	11.8302	0	0	3.9001
6.20136	12.4456	0	0	3.99181
6.30136	12.1037	0	0	3.94086
6.40137	12.2405	0	0	3.96124
6.50137	12.1721	0	0	3.95105
6.60138	12.2405	0	0	3.96124
6.70138	12.8559	0	0	4.05295
6.80139	12.4456	0	0	3.99181
6.90139	12.3773	0	0	3.98162
7.0014	12.3773	0	0	3.98162
7.10141	12.2405	0	0	3.96124
7.20141	12.3773	0	0	3.98162
7.30142	12.2405	0	0	3.96124
7.40142	12.1037	0	0	3.94086
7.50143	12.4456	0	0	3.99181
7.60144	12.2405	0	0	3.96124
7.70144	12.4456	0	0	3.99181
7.80145	12.3773	0	0	3.98162
7.90145	12.4456	0	0	3.99181
8.00146	12.4456	0	0	3.99181
8.10146	12.2405	0	0	3.96124
8.20147	12.2405	0	0	3.96124
8.30147	12.2405	0	0	3.96124
8.40148	12.2405	0	0	3.96124
8.50149	12.3089	0	0	3.97143
8.60149	12.3773	0	0	3.98162
8.7015	12.3773	0	0	3.98162
8.8015	12.3773	0	0	3.98162
8.90151	12.3089	0	0	3.97143
9.00151	12.3773	0	0	3.98162
9.10152	12.4456	0	0	3.99181
9.20153	12.3773	0	0	3.98162
9.30153	12.5824	0	0	4.01219
9.40154	12.514	0	0	4.002
9.50154	12.4456	0	0	3.99181
9.60155	12.4456	0	0	3.99181
9.70156	12.1721	0	0	3.95105
9.80156	12.6508	0	0	4.02238
9.90157	12.5824	0	0	4.01219
10.0016	12.514	0	0	4.002
10.1016	12.514	0	0	4.002
10.2016	12.3089	0	0	3.97143
10.3016	12.3773	0	0	3.98162
10.4016	12.514	0	0	4.002
10.5016	12.514	0	0	4.002
10.6016	12.514	0	0	4.002
10.7016	12.5824	0	0	4.01219
10.8016	12.514	0	0	4.002
10.9016	12.5824	0	0	4.01219
11.0016	12.514	0	0	4.002
11.1016	12.4456	0	0	3.99181
11.2016	12.4456	0	0	3.99181
11.3016	12.514	0	0	4.002
11.4017	12.5824	0	0	4.01219
11.5017	12.4456	0	0	3.99181
11.6017	12.3773	0	0	3.98162
11.7017	12.514	0	0	4.002
11.8017	12.4456	0	0	3.99181
11.9017	12.514	0	0	4.002
12.0017	12.5824	0	0	4.01219
12.1017	12.4456	0	0	3.99181
12.2017	12.4456	0	0	3.99181
12.3017	12.4456	0	0	3.99181
12.4017	12.5824	0	0	4.01219
12.5017	12.7192	0	0	4.03257
12.6017	12.5824	0	0	4.01219
12.7017	12.5824	0	0	4.01219
12.8017	12.5824	0	0	4.01219
12.9017	12.514	0	0	4.002
13.0017	12.6508	0	0	4.02238
13.1017	12.7192	0	0	4.03257
13.2018	12.6508	0	0	4.02238
13.3018	12.7192	0	0	4.03257
13.4018	12.7192	0	0	4.03257
13.5018	12.7192	0	0	4.03257
13.6018	12.7876	0	0	4.04276
13.7008	12.7192	0	0	4.03257
13.8008	12.6508	0	0	4.02238
13.9008	12.7876	0	0	4.04276
14.0008	12.6508	0	0	4.02238
14.1008	12.7876	0	0	4.04276
14.2008	12.7192	0	0	4.03257
14.3008	12.7876	0	0	4.04276
14.4008	12.8559	0	0	4.05295
14.5008	12.7876	0	0	4.04276
14.6008	12.7876	0	0	4.04276
14.7008	12.7876	0	0	4.04276
14.8008	12.7192	0	0	4.03257
14.9009	12.7876	0	0	4.04276
15.0009	12.7192	0	0	4.03257
15.1009	12.6508	0	0	4.02238
15.2009	12.7192	0	0	4.03257
15.3009	12.7876	0	0	4.04276
15.4009	12.7876	0	0	4.04276
15.5009	12.7192	0	0	4.03257
15.6009	12.6508	0	0	4.02238
15.7009	12.7192	0	0	4.03257
15.8009	12.7192	0	0	4.03257
15.9009	12.7192	0	0	4.03257
16.0009	12.7876	0	0	4.04276
16.1009	12.7876	0	0	4.04276
16.2009	12.7192	0	0	4.03257
16.3009	12.7876	0	0	4.04276
16.4009	12.7192	0	0	4.03257
16.5009	12.7192	0	0	4.03257
16.601	12.7876	0	0	4.04276
16.701	12.7192	0	0	4.03257
16.801	12.7876	0	0	4.04276
16.901	12.7876	0	0	4.04276
17.001	12.7876	0	0	4.04276
17.101	12.7876	0	0	4.04276
17.201	12.7876	0	0	4.04276
17.301	12.7876	0	0	4.04276
17.401	12.7876	0	0	4.04276
17.501	12.8559	0	0	4.05295
17.601	12.8559	0	0	4.05295
17.701	12.7876	0	0	4.04276
17.801	12.7876	0	0	4.04276
17.901	12.7876	0	0	4.04276
18.001	12.8559	0	0	4.05295
18.101	12.7876	0	0	4.04276
18.201	12.6508	0	0	4.02238
18.301	12.8559	0	0	4.05295
18.4011	12.8559	0	0	4.05295
18.5011	12.6508	0	0	4.02238
18.6011	12.7192	0	0	4.03257
18.7011	12.8559	0	0	4.05295
18.8011	12.8559	0	0	4.05295
18.9011	12.9927	0	0	4.07333
19.0011	12.7876	0	0	4.04276
19.1011	12.9927	0	0	4.07333
19.2011	12.7876	0	0	4.04276
19.3011	12.7876	0	0	4.04276
19.4011	12.7876	0	0	4.04276
19.5011	12.7192	0	0	4.03257
19.6011	12.8559	0	0	4.05295
19.7011	12.8559	0	0	4.05295
19.8011	12.7192	0	0	4.03257
19.9011	12.7192	0	0	4.03257
20.0011	12.7876	0	0	4.04276
20.1012	12.7876	0	0	4.04276
20.2012	12.7876	0	0	4.04276
20.3012	12.7876	0	0	4.04276
20.4012	12.7192	0	0	4.03257
20.5012	12.8559	0	0	4.05295
20.6012	12.7192	0	0	4.03257
20.7012	12.7876	0	0	4.04276
20.8012	12.6508	0	0	4.02238
20.9012	12.4456	0	0	3.99181
21.0012	12.5824	0	0	4.01219
21.1012	12.7876	0	0	4.04276
21.2012	12.7192	0	0	4.03257
21.3012	12.7876	0	0	4.04276
21.4012	12.7876	0	0	4.04276
21.5012	12.7876	0	0	4.04276
21.6012	12.7876	0	0	4.04276
21.7012	12.6508	0	0	4.02238
21.8012	12.7876	0	0	4.04276
21.9013	12.8559	0	0	4.05295
22.0013	12.7876	0	0	4.04276
22.1013	12.7876	0	0	4.04276
22.2013	12.7192	0	0	4.03257
22.3013	12.7192	0	0	4.03257
22.4013	12.7876	0	0	4.04276
22.5013	12.7876	0	0	4.04276
22.6013	12.7876	0	0	4.04276
22.7013	12.7876	0	0	4.04276
22.8013	12.7876	0	0	4.04276
22.9013	12.7192	0	0	4.03257
23.0013	12.7192	0	0	4.03257
23.1013	12.7876	0	0	4.04276
23.2013	12.7876	0	0	4.04276
23.3013	12.7876	0	0	4.04276
23.4013	12.7876	0	0	4.04276
23.5013	12.7192	0	0	4.03257
23.6014	12.7192	0	0	4.03257
23.7014	12.7192	0	0	4.03257
23.8014	12.4456	0	0	3.99181
23.9014	12.3773	0	0	3.98162
24.0014	12.5824	0	0	4.01219
24.1014	12.7192	0	0	4.03257
24.2014	12.5824	0	0	4.01219
24.3014	12.5824	0	0	4.01219
24.4014	12.5824	0	0	4.01219
24.5014	12.7192	0	0	4.03257
24.6014	12.7192	0	0	4.03257
24.7014	12.6508	0	0	4.02238
24.8014	12.5824	0	0	4.01219
24.9014	12.5824	0	0	4.01219
25.0014	12.7192	0	0	4.03257
25.1014	12.6508	0	0	4.02238
25.2014	12.7192	0	0	4.03257
25.3014	12.6508	0	0	4.02238
25.4015	12.5824	0	0	4.01219
25.5015	12.7192	0	0	4.03257
25.6015	12.6508	0	0	4.02238
25.7015	12.6508	0	0	4.02238
25.8015	12.7876	0	0	4.04276
25.9015	12.7876	0	0	4.04276
26.0015	12.7192	0	0	4.03257
26.1015	12.7192	0	0	4.03257
26.2015	12.4456	0	0	3.99181
26.3015	12.3089	0	0	3.97143
26.4015	12.7192	0	0	4.03257
26.5015	12.5824	0	0	4.01219
26.6015	12.7192	0	0	4.03257
26.7015	12.5824	0	0	4.01219
26.8015	12.5824	0	0	4.01219
26.9015	12.6508	0	0	4.02238
27.0015	12.514	0	0	4.002
27.1015	12.7192	0	0	4.03257
27.2016	12.6508	0	0	4.02238
27.3016	12.514	0	0	4.002
27.4016	12.514	0	0	4.002
27.5016	12.514	0	0	4.002
27.6016	12.6508	0	0	4.02238
27.7016	12.6508	0	0	4.02238
27.8016	12.6508	0	0	4.02238
27.9016	12.6508	0	0	4.02238
28.0016	12.6508	0	0	4.02238
28.1016	12.6508	0	0	4.02238
28.2016	12.7192	0	0	4.03257
28.3016	12.6508	0	0	4.02238
28.4016	12.7192	0	0	4.03257
28.5016	12.7192	0	0	4.03257
28.6016	12.7192	0	0	4.03257
28.7016	12.4456	0	0	3.99181
28.8016	12.514	0	0	4.002
28.9017	12.7192	0	0	4.03257
29.0017	12.6508	0	0	4.02238
29.1017	12.5824	0	0	4.01219
29.2017	12.5824	0	0	4.01219
29.3017	12.5824	0	0	4.01219
29.4017	12.5824	0	0	4.01219
29.5017	12.7876	0	0	4.04276
29.6017	12.6508	0	0	4.02238
29.7017	12.7192	0	0	4.03257
29.8017	12.7192	0	0	4.03257
29.9017	12.7192	0	0	4.03257
30.0017	12.7876	0	0	4.04276
30.1017	12.7192	0	0	4.03257
30.2017	12.7192	0	0	4.03257
30.3017	12.7192	0	0	4.03257
30.4017	12.7876	0	0	4.04276
30.5017	12.7192	0	0	4.03257
30.6017	12.7876	0	0	4.04276
30.7018	12.7876	0	0	4.04276
30.8018	12.7192	0	0	4.03257
30.9018	12.7876	0	0	4.04276
31.0018	12.7876	0	0	4.04276
31.1008	12.8559	0	0	4.05295
31.2008	12.7876	0	0	4.04276
31.3008	12.514	0	0	4.002
31.4008	12.7192	0	0	4.03257
31.5008	12.9243	0	0	4.06314
31.6008	12.7876	0	0	4.04276
31.7008	12.8559	0	0	4.05295
31.8008	12.7876	0	0	4.04276
31.9008	12.7192	0	0	4.03257
32.0008	12.7876	0	0	4.04276
32.1008	12.7876	0	0	4.04276
32.2008	12.9243	0	0	4.06314
32.3008	12.7876	0	0	4.04276
32.4009	12.7876	0	0	4.04276
32.5009	12.8559	0	0	4.05295
32.6009	12.8559	0	0	4.05295
32.7009	12.7876	0	0	4.04276
32.8009	12.7876	0	0	4.04276
32.9009	12.9243	0	0	4.06314
33.0009	12.9243	0	0	4.06314
33.1009	12.7876	0	0	4.04276
33.2009	12.9243	0	0	4.06314
33.3009	12.7876	0	0	4.04276
33.4009	12.7876	0	0	4.04276
33.5009	12.9927	0	0	4.07333
33.6009	12.7876	0	0	4.04276
33.7009	12.9927	0	0	4.07333
33.8009	12.9243	0	0	4.06314
33.9009	12.9243	0	0	4.06314
34.0009	12.7192	180	0	4.03257
34.101	12.3773	180	0	3.98162
34.201	13.2662	180	0	4.11409
34.301	14.0868	180	0	4.23637
34.401	14.7707	180	0	4.33826
34.501	15.728	180	0	4.48092
34.601	16.8905	180	0	4.65415
34.701	17.7795	180	0	4.78662
34.801	18.8052	180	0	4.93947
34.901	19.6258	180	0	5.06175
35.001	20.4464	0	0	5.18403
35.101	20.9251	0	0	5.25535
35.201	21.1302	0	0	5.28592
35.301	21.267	0	0	5.3063
35.401	21.1986	0	0	5.29611
35.501	20.9935	0	0	5.26554
35.601	21.1302	0	0	5.28592
35.701	20.9935	0	0	5.26554
35.801	20.8567	0	0	5.24516
35.9011	20.9251	0	0	5.25535
36.0011	20.9251	0	0	5.25535
36.1011	20.6516	0	0	5.2146
36.2011	20.7883	0	0	5.23497
36.3011	20.5832	0	0	5.20441
36.4011	20.7883	0	0	5.23497
36.5011	20.6516	0	0	5.2146
36.6011	20.5832	0	0	5.20441
36.7011	20.5832	0	0	5.20441
36.8011	20.378	0	0	5.17384
36.9011	20.1729	0	0	5.14327
37.0011	20.378	0	0	5.17384
37.1011	20.4464	0	0	5.18403
37.2011	20.2413	0	0	5.15346
37.3011	20.378	0	0	5.17384
37.4011	20.2413	0	0	5.15346
37.5011	20.378	0	0	5.17384
37.6012	20.1729	0	0	5.14327
37.7012	20.378	0	0	5.17384
37.8012	20.378	0	0	5.17384
37.9012	20.4464	0	0	5.18403
38.0012	20.1729	0	0	5.14327
38.1012	20.378	0	0	5.17384
38.2012	20.378	0	0	5.17384
38.3012	20.3097	0	0	5.16364
38.4012	20.2413	0	0	5.15346
38.5012	20.1729	0	0	5.14327
38.6012	20.2413	0	0	5.15346
38.7012	20.2413	0	0	5.15346
38.8012	20.1045	0	0	5.13308
38.9012	20.1729	0	0	5.14327
39.0012	20.1045	0	0	5.13308
39.1012	20.1729	0	0	5.14327
39.2012	20.1729	0	0	5.14327
39.3012	20.1729	0	0	5.14327
39.4013	20.1729	0	0	5.14327
39.5013	20.1729	0	0	5.14327
39.6013	20.0361	0	0	5.12289
39.7013	20.1729	0	0	5.14327
39.8013	20.1729	0	0	5.14327
39.9013	20.1729	0	0	5.14327
40.0013	20.1045	0	0	5.13308
40.1013	20.1045	0	0	5.13308
40.2013	20.1045	0	0	5.13308
40.3013	20.0361	0	0	5.12289
40.4013	20.1045	0	0	5.13308
40.5013	20.1045	0	0	5.13308
40.6013	20.0361	0	0	5.12289
40.7013	20.1729	0	0	5.14327
40.8013	20.0361	0	0	5.12289
40.9013	20.1729	0	0	5.14327
41.0013	19.9677	0	0	5.1127
41.1014	19.9677	0	0	5.1127
41.2014	20.1729	0	0	5.14327
41.3014	20.0361	0	0	5.12289
41.4014	19.6942	0	0	5.07194
41.5014	19.6258	0	0	5.06175
41.6014	19.8994	0	0	5.10251
41.7014	20.1045	0	0	5.13308
41.8014	20.0361	0	0	5.12289
41.9014	19.831	0	0	5.09232
42.0014	20.0361	0	0	5.12289
42.1014	19.8994	0	0	5.10251
42.2014	20.1729	0	0	5.14327
42.3014	20.0361	0	0	5.12289
42.4014	19.8994	0	0	5.10251
42.5014	20.1045	0	0	5.13308
42.6014	20.1729	0	0	5.14327
42.7014	20.1045	0	0	5.13308
42.8014	20.1045	0	0	5.13308
42.9015	20.0361	0	0	5.12289
43.0015	20.1045	0	0	5.13308
43.1015	20.1729	0	0	5.14327
43.2015	20.1729	0	0	5.14327
43.3015	19.8994	0	0	5.10251
43.4015	20.2413	0	0	5.15346
43.5015	20.2413	0	0	5.15346
43.6015	20.1729	0	0	5.14327
43.7015	20.1729	0	0	5.14327
43.8015	20.0361	0	0	5.12289
43.9015	20.1729	0	0	5.14327
44.0015	20.0361	0	0	5.12289
44.1015	19.8994	0	0	5.10251
44.2015	19.6942	0	0	5.07194
44.3015	19.6258	0	0	5.06175
44.4015	20.0361	0	0	5.12289
44.5015	19.9677	0	0	5.1127
44.6016	19.7626	0	0	5.08213
44.7016	19.8994	0	0	5.10251
44.8016	20.0361	0	0	5.12289
44.9016	19.8994	0	0	5.10251
45.0016	19.6258	0	0	5.06175
45.1016	20.378	0	0	5.17384
45.2016	19.6942	0	0	5.07194
45.3016	19.8994	0	0	5.10251
45.4016	19.6258	0	0	5.06175
45.5016	20.1045	0	0	5.13308
45.6016	19.6942	0	0	5.07194
45.7016	19.8994	0	0	5.10251
45.8016	20.0361	0	0	5.12289
45.9016	19.6258	0	0	5.06175
46.0016	19.831	0	0	5.09232
46.1016	19.8994	0	0	5.10251
46.2016	19.4207	0	0	5.03118
46.3016	19.831	0	0	5.09232
46.4017	20.378	0	0	5.17384
46.5017	20.2413	0	0	5.15346
46.6017	19.1471	0	0	4.99042
46.7017	19.831	0	0	5.09232
46.8017	19.6258	0	0	5.06175
46.9017	19.6258	0	0	5.06175
47.0017	19.831	0	0	5.09232
47.1017	19.6258	0	0	5.06175
47.2017	19.5574	0	0	5.05156
47.3017	20.2413	0	0	5.15346
47.4017	19.831	0	0	5.09232
47.5017	19.8994	0	0	5.10251
47.6017	19.3523	0	0	5.02099
47.7017	20.2413	0	0	5.15346
47.8017	19.5574	0	0	5.05156
47.9017	19.6942	0	0	5.07194
48.0017	19.6942	0	0	5.07194
48.1018	19.4891	0	0	5.04137
48.2018	19.6258	0	0	5.06175
48.3018	19.6942	0	0	5.07194
48.4018	19.6258	0	0	5.06175
48.5018	19.5574	0	0	5.05156
48.6008	19.6258	0	0	5.06175
48.7008	19.6258	0	0	5.06175
48.8008	19.5574	0	0	5.05156
48.9008	19.0104	0	0	4.97004
49.0008	19.9677	0	0	5.1127
49.1008	19.6942	0	0	5.07194
49.2008	19.6942	0	0	5.07194
49.3008	19.6258	0	0	5.06175
49.4008	19.3523	0	0	5.02099
49.5008	19.3523	0	0	5.02099
49.6008	19.3523	0	0	5.02099
49.7008	19.6258	0	0	5.06175
49.8008	19.4891	0	0	5.04137
49.9009	19.4207	0	0	5.03118
50.0009	19.5574	0	0	5.05156
50.1009	19.4891	0	0	5.04137
50.2009	19.3523	0	0	5.02099
50.3009	19.3523	0	0	5.02099
50.4009	18.8052	0	0	4.93947
50.5009	19.5574	0	0	5.05156
50.6009	19.2839	0	0	5.0108
50.7009	19.2155	0	0	5.00061
50.8009	19.3523	0	0	5.02099
50.9009	19.6258	0	0	5.06175
51.0009	19.3523	0	0	5.02099
51.1009	19.3523	0	0	5.02099
51.2009	19.3523	0	0	5.02099
51.3009	19.4891	0	0	5.04137
51.4009	19.4207	0	0	5.03118
51.5009	19.3523	0	0	5.02099
51.601	19.4207	0	0	5.03118
51.701	19.3523	0	0	5.02099
51.801	19.3523	0	0	5.02099
51.901	19.3523	0	0	5.02099
52.001	19.2155	0	0	5.00061
52.101	19.2839	0	0	5.0108
52.201	19.2839	0	0	5.0108
52.301	19.2839	0	0	5.0108
52.401	19.2839	0	0	5.0108
52.501	19.2155	0	0	5.00061
52.601	19.2155	0	0	5.00061
52.701	19.2839	0	0	5.0108
52.801	19.2839	0	0	5.0108
52.901	19.2839	0	0	5.0108
53.001	19.2839	0	0	5.0108
53.101	19.2839	0	0	5.0108
53.201	19.1471	0	0	4.99042
53.301	19.2155	0	0	5.00061
53.4011	19.1471	0	0	4.99042
53.5011	19.0104	0	0	4.97004
53.6011	18.8052	0	0	4.93947
53.7011	19.2155	0	0	5.00061
53.8011	19.0788	0	0	4.98023
53.9011	19.1471	0	0	4.99042
54.0011	19.0788	0	0	4.98023
54.1011	19.0104	0	0	4.97004
54.2011	18.942	0	0	4.95985
54.3011	19.0788	0	0	4.98023
54.4011	19.0104	0	0	4.97004
54.5011	19.0788	0	0	4.98023
54.6011	19.0104	0	0	4.97004
54.7011	18.942	0	0	4.95985
54.8011	19.0788	0	0	4.98023
54.9011	19.0104	0	0	4.97004
55.0011	19.0104	0	0	4.97004
55.1012	19.0104	0	0	4.97004
55.2012	19.0104	0	0	4.97004
55.3012	19.0104	0	0	4.97004
55.4012	19.0788	0	0	4.98023
55.5012	19.0104	0	0	4.97004
55.6012	18.942	0	0	4.95985
55.7012	18.942	0	0	4.95985
55.8012	19.0104	0	0	4.97004
55.9012	18.8736	0	0	4.94966
56.0012	18.8736	0	0	4.94966
56.1012	18.942	0	0	4.95985
56.2012	18.6685	0	0	4.91909
56.3012	18.6001	0	0	4.9089
56.4012	18.942	0	0	4.95985
56.5012	18.8736	0	0	4.94966
56.6012	19.0104	0	0	4.97004
56.7012	18.942	0	0	4.95985
56.8012	18.7369	0	0	4.92928
56.9013	18.8736	0	0	4.94966
57.0013	18.8736	0	0	4.94966
57.1013	18.942	0	0	4.95985
57.2013	18.8736	0	0	4.94966
57.3013	18.942	0	0	4.95985
57.4013	18.942	0	0	4.95985
57.5013	19.0104	0	0	4.97004
57.6013	18.942	0	0	4.95985
57.7013	18.8052	0	0	4.93947
57.8013	18.942	0	0	4.95985
57.9013	18.942	0	0	4.95985
58.0013	19.0104	0	0	4.97004
58.1013	18.942	0	0	4.95985
58.2013	18.8736	0	0	4.94966
58.3013	18.942	0	0	4.95985
58.4013	19.0788	0	0	4.98023
58.5013	18.942	0	0	4.95985
58.6014	18.942	0	0	4.95985
58.7014	18.8052	0	0	4.93947
58.8014	18.942	0	0	4.95985
58.9014	18.8736	0	0	4.94966
59.0014	18.6685	0	0	4.91909
59.1014	19.0104	0	0	4.97004
59.2014	18.7369	0	0	4.92928
59.3014	19.0788	0	0	4.98023
59.4014	18.7369	0	0	4.92928
59.5014	18.8052	0	0	4.93947
59.6014	18.8736	0	0	4.94966
59.7014	18.7369	0	0	4.92928
59.8014	18.5317	0	0	4.89871
59.9014	18.5317	0	0	4.89871
60.0014	18.8052	0	0	4.93947
60.1014	18.8052	0	0	4.93947
60.2014	18.6001	0	0	4.9089
60.3014	18.5317	0	0	4.89871
60.4015	18.6685	0	0	4.91909
60.5015	18.7369	0	0	4.92928
60.6015	18.7369	0	0	4.92928
60.7015	18.7369	0	0	4.92928
60.8015	18.6685	0	0	4.91909
60.9015	18.8052	0	0	4.93947
61.0015	18.7369	0	0	4.92928
61.1015	18.942	0	0	4.95985
61.2015	18.7369	0	0	4.92928
61.3015	18.8052	0	0	4.93947
61.4015	18.8736	0	0	4.94966
61.5015	18.6685	0	0	4.91909
61.6015	18.7369	0	0	4.92928
61.7015	18.7369	0	0	4.92928
61.8015	18.7369	0	0	4.92928
61.9015	18.7369	0	0	4.92928
62.0015	18.6685	0	0	4.91909
62.1016	18.6001	0	0	4.9089
62.2016	18.7369	0	0	4.92928
62.3016	18.8052	0	0	4.93947
62.4016	18.7369	0	0	4.92928
62.5016	18.6001	0	0	4.9089
62.6016	18.7369	0	0	4.92928
62.7016	18.8052	0	0	4.93947
62.8016	18.6685	0	0	4.91909
62.9016	18.6001	0	0	4.9089
63.0016	18.6001	0	0	4.9089
63.1016	18.6685	0	0	4.91909
63.2016	18.6001	0	0	4.9089
63.3016	18.5317	0	0	4.89871
63.4016	18.5317	0	0	4.89871
63.5016	18.6685	0	0	4.91909
63.6016	18.7369	0	0	4.92928
63.7016	18.7369	0	0	4.92928
63.8016	18.7369	0	0	4.92928
63.9017	18.6685	0	0	4.91909
64.0017	18.6685	0	0	4.91909
64.1017	18.6685	0	0	4.91909
64.2017	18.5317	0	0	4.89871
64.3017	18.5317	0	0	4.89871
64.4017	18.6685	0	0	4.91909
64.5017	18.5317	0	0	4.89871
64.6017	18.6685	0	0	4.91909
64.7017	18.5317	0	0	4.89871
64.8017	18.4633	0	0	4.88852
64.9017	18.3949	0	0	4.87833
65.0017	18.1898	0	0	4.84776
65.1017	18.5317	0	0	4.89871
65.2017	18.6001	0	0	4.9089
65.3017	18.3949	0	0	4.87833
65.4017	18.6001	0	0	4.9089
65.5017	18.5317	0	0	4.89871
65.6018	18.4633	0	0	4.88852
65.7018	18.4633	0	0	4.88852
65.8018	18.4633	0	0	4.88852
65.9018	18.5317	0	0	4.89871
66.0018	18.5317	0	0	4.89871
66.1008	18.5317	0	0	4.89871
66.2008	18.5317	0	0	4.89871
66.3008	18.6685	0	0	4.91909
66.4008	18.6001	0	0	4.9089
66.5008	18.5317	0	0	4.89871
66.6008	18.5317	0	0	4.89871
66.7008	18.6001	0	0	4.9089
66.8008	18.5317	0	0	4.89871
66.9008	18.5317	0	0	4.89871
67.0008	18.5317	0	0	4.89871
67.1008	18.6001	0	0	4.9089
67.2008	18.5317	0	0	4.89871
67.3008	18.4633	0	0	4.88852
67.4009	18.3949	0	0	4.87833
67.5009	18.4633	0	0	4.88852
67.6009	18.3949	0	0	4.87833
67.7009	18.3949	0	0	4.87833
67.8009	18.1214	0	0	4.83757
67.9009	17.9163	0	0	4.807
68.0009	18.4633	0	0	4.88852
68.1009	18.3949	0	0	4.87833
68.2009	18.3949	0	0	4.87833
68.3009	18.3266	0	0	4.86814
68.4009	18.3949	0	0	4.87833
68.5009	18.3949	0	0	4.87833
68.6009	18.3949	0	0	4.87833
68.7009	18.3266	0	0	4.86814
68.8009	18.3949	0	0	4.87833
68.9009	18.3949	0	0	4.87833
69.0009	18.3949	0	0	4.87833
69.101	18.4633	0	0	4.88852
69.201	18.3949	0	0	4.87833
69.301	18.3949	0	0	4.87833
69.401	18.3949	0	0	4.87833
69.501	18.3949	0	0	4.87833
69.601	18.3949	0	0	4.87833
69.701	18.4633	0	0	4.88852
69.801	18.3949	0	0	4.87833
69.901	18.4633	0	0	4.88852
70.001	18.1898	0	0	4.84776
70.101	18.3266	0	0	4.86814
70.201	18.3949	0	0	4.87833
70.301	18.5317	0	0	4.89871
70.401	18.4633	0	0	4.88852
70.501	18.2582	0	0	4.85795
70.601	18.053	0	0	4.82738
70.701	18.4633	0	0	4.88852
70.8011	18.3949	0	0	4.87833
70.9011	18.4633	0	0	4.88852
71.0011	18.3949	0	0	4.87833
71.1011	18.3949	0	0	4.87833
71.2011	18.2582	0	0	4.85795
71.3011	18.1898	0	0	4.84776
71.4011	18.2582	0	0	4.85795
71.5011	18.4633	0	0	4.88852
71.6011	18.4633	0	0	4.88852
71.7011	18.3949	0	0	4.87833
71.8011	18.3949	0	0	4.87833
71.9011	18.2582	0	0	4.85795
72.0011	18.3949	0	0	4.87833
72.1011	18.3949	0	0	4.87833
72.2011	18.3266	0	0	4.86814
72.3011	18.3949	0	0	4.87833
72.4011	18.3949	0	0	4.87833
72.5011	18.2582	0	0	4.85795
72.6012	18.3949	0	0	4.87833
72.7012	18.3266	0	0	4.86814
72.8012	18.3949	0	0	4.87833
72.9012	18.5317	0	0	4.89871
73.0012	18.4633	0	0	4.88852
73.1012	18.3949	0	0	4.87833
73.2012	18.6001	0	0	4.9089
73.3012	18.4633	0	0	4.88852
73.4012	18.5317	0	0	4.89871
73.5012	18.2582	0	0	4.85795
73.6012	18.3266	0	0	4.86814
73.7012	18.3949	0	0	4.87833
73.8012	18.3949	0	0	4.87833
73.9012	18.3949	0	0	4.87833
74.0012	18.3266	0	0	4.86814
74.1012	18.3266	0	0	4.86814
74.2012	18.5317	0	0	4.89871
74.3012	18.5317	0	0	4.89871
74.4013	18.4633	0	0	4.88852
74.5013	18.5317	0	0	4.89871
74.6013	18.5317	0	0	4.89871
74.7013	18.5317	0	0	4.89871
74.8013	18.4633	0	0	4.88852
74.9013	18.5317	0	0	4.89871
75.0013	18.3266	0	0	4.86814
75.1013	18.4633	0	0	4.88852
75.2013	18.4633	0	0	4.88852
75.3013	18.3949	0	0	4.87833
75.4013	18.3949	0	0	4.87833
75.5013	18.3949	0	0	4.87833
75.6013	18.3949	0	0	4.87833
75.7013	17.9846	0	0	4.81719
75.8013	18.3949	0	0	4.87833
75.9013	18.4633	0	0	4.88852
76.0013	18.3949	0	0	4.87833
76.1014	18.3949	0	0	4.87833
76.2014	18.3949	0	0	4.87833
76.3014	18.3949	0	0	4.87833
76.4014	18.4633	0	0	4.88852
76.5014	18.5317	0	0	4.89871
76.6014	18.3266	0	0	4.86814
76.7014	18.4633	0	0	4.88852
76.8014	18.5317	0	0	4.89871
76.9014	18.3266	0	0	4.86814
77.0014	18.4633	0	0	4.88852
77.1014	18.4633	0	0	4.88852
77.2014	18.4633	0	0	4.88852
77.3014	18.6001	0	0	4.9089
77.4014	18.4633	0	0	4.88852
77.5014	18.2582	0	0	4.85795
77.6014	18.3949	0	0	4.87833
77.7014	18.4633	0	0	4.88852
77.8015	18.4633	0	0	4.88852
77.9015	18.4633	0	0	4.88852
78.0015	18.3949	0	0	4.87833
78.1015	18.4633	0	0	4.88852
78.2015	18.6001	0	0	4.9089
78.3015	18.4633	0	0	4.88852
78.4015	18.5317	0	0	4.89871
78.5015	18.3949	0	0	4.87833
78.6015	18.6001	0	0	4.9089
78.7015	18.5317	0	0	4.89871
78.8015	18.3949	0	0	4.87833
78.9015	18.5317	0	0	4.89871
79.0015	18.4633	0	0	4.88852
79.1015	18.3949	0	0	4.87833
79.2015	18.4633	0	0	4.88852
79.3015	18.3266	0	0	4.86814
79.4015	18.053	0	0	4.82738
79.5015	18.3266	0	0	4.86814
79.6016	18.3949	0	0	4.87833
79.7016	18.4633	0	0	4.88852
79.8016	18.5317	0	0	4.89871
79.9016	18.4633	0	0	4.88852
80.0016	18.4633	0	0	4.88852
80.1016	18.3949	0	0	4.87833
80.2016	18.3266	0	0	4.86814
80.3016	18.4633	0	0	4.88852
80.4016	18.3949	0	0	4.87833
80.5016	18.2582	0	0	4.85795
80.6016	18.2582	0	0	4.85795
80.7016	18.3949	0	0	4.87833
80.8016	18.3266	0	0	4.86814
80.9016	18.3266	0	0	4.86814
81.0016	18.3266	0	0	4.86814
81.1016	18.3266	0	0	4.86814
81.2016	18.3266	0	0	4.86814
81.3016	18.3949	0	0	4.87833
81.4017	18.3266	0	0	4.86814
81.5017	18.1898	0	0	4.84776
81.6017	18.1898	0	0	4.84776
81.7017	18.1898	0	0	4.84776
81.8017	17.9846	0	0	4.81719
81.9017	18.3949	0	0	4.87833
82.0017	18.3266	0	0	4.86814
82.1017	18.2582	0	0	4.85795
82.2017	18.3266	0	0	4.86814
82.3017	18.1214	0	0	4.83757
82.4017	18.2582	0	0	4.85795
82.5017	18.3266	0	0	4.86814
82.6017	18.3949	0	0	4.87833
82.7017	18.2582	0	0	4.85795
82.8017	18.3949	0	0	4.87833
82.9017	18.3266	0	0	4.86814
83.0017	18.3949	0	0	4.87833
83.1018	18.2582	0	0	4.85795
83.2018	18.2582	0	0	4.85795
83.3018	18.2582	0	0	4.85795
83.4018	18.3266	0	0	4.86814
83.5018	18.3949	0	0	4.87833
83.6008	18.2582	0	0	4.85795
83.7008	18.1898	0	0	4.84776
83.8008	18.2582	0	0	4.85795
83.9008	18.3949	0	0	4.87833
84.0008	18.053	0	0	4.82738
84.1008	17.7795	0	0	4.78662
84.2008	18.1214	0	0	4.83757
84.3008	18.1898	0	0	4.84776
84.4008	18.1214	0	0	4.83757
84.5008	18.053	0	0	4.82738
84.6008	18.053	0	0	4.82738
84.7008	18.1214	0	0	4.83757
84.8008	18.2582	0	0	4.85795
84.9009	18.053	0	0	4.82738
85.0009	18.1214	0	0	4.83757
85.1009	18.1214	0	0	4.83757
85.2009	18.1898	0	0	4.84776
85.3009	18.3266	0	0	4.86814
85.4009	18.1214	0	0	4.83757
85.5009	18.1214	0	0	4.83757
85.6009	18.1898	0	0	4.84776
85.7009	18.1214	0	0	4.83757
85.8009	18.1214	0	0	4.83757
85.9009	18.053	0	0	4.82738
86.0009	18.053	0	0	4.82738
86.1009	18.1898	0	0	4.84776
86.2009	18.1214	0	0	4.83757
86.3009	18.1214	0	0	4.83757
86.4009	18.1214	0	0	4.83757
86.5009	18.1898	0	0	4.84776
86.601	18.053	0	0	4.82738
86.701	18.1214	0	0	4.83757
86.801	18.053	0	0	4.82738
86.901	18.2582	0	0	4.85795
87.001	18.1214	0	0	4.83757
87.101	18.053	0	0	4.82738
87.201	18.053	0	0	4.82738
87.301	17.9846	0	0	4.81719
87.401	18.053	0	0	4.82738
87.501	18.1214	0	0	4.83757
87.601	17.9163	0	0	4.807
87.701	17.9846	0	0	4.81719
87.801	18.1214	0	0	4.83757
87.901	18.1214	0	0	4.83757
88.001	18.1214	0	0	4.83757
88.101	17.9846	0	0	4.81719
88.201	17.9846	0	0	4.81719
88.3011	17.7795	0	0	4.78662
88.4011	18.1214	0	0	4.83757
88.5011	18.1898	0	0	4.84776
88.6011	18.053	0	0	4.82738
88.7011	17.9846	0	0	4.81719
88.8011	18.1214	0	0	4.83757
88.9011	17.9163	0	0	4.807
89.0011	17.9846	0	0	4.81719
89.1011	17.9846	0	0	4.81719
89.2011	18.053	0	0	4.82738
89.3011	18.053	0	0	4.82738
89.4011	17.9846	0	0	4.81719
89.5011	18.053	0	0	4.82738
89.6011	18.1214	0	0	4.83757
89.7011	18.1214	0	0	4.83757
89.8011	18.053	0	0	4.82738
89.9011	17.9846	0	0	4.81719
90.0011	18.053	0	0	4.82738
90.1012	18.053	0	0	4.82738
90.2012	17.9846	0	0	4.81719
90.3012	18.053	0	0	4.82738
90.4012	17.9846	0	0	4.81719
90.5012	18.053	0	0	4.82738
90.6012	18.053	0	0	4.82738
90.7012	17.9846	0	0	4.81719
90.8012	18.1214	0	0	4.83757
90.9012	17.9846	0	0	4.81719
91.0012	17.9846	0	0	4.81719
91.1012	17.8479	0	0	4.79681
91.2012	17.9163	0	0	4.807
91.3012	17.9846	0	0	4.81719
91.4012	17.9846	0	0	4.81719
91.5012	17.9163	0	0	4.807
91.6012	17.9846	0	0	4.81719
91.7012	17.9846	0	0	4.81719
91.8013	17.9846	0	0	4.81719
91.9013	17.9846	0	0	4.81719
92.0013	17.9846	0	0	4.81719
92.1013	17.9846	0	0	4.81719
92.2013	17.9846	0	0	4.81719
92.3013	17.9163	0	0	4.807
92.4013	17.8479	0	0	4.79681
92.5013	17.8479	0	0	4.79681
92.6013	17.9163	0	0	4.807
92.7013	17.8479	0	0	4.79681
92.8013	17.7795	0	0	4.78662
92.9013	17.7795	0	0	4.78662
93.0013	17.8479	0	0	4.79681
93.1013	17.7795	0	0	4.78662
93.2013	17.8479	0	0	4.79681
93.3013	17.9846	0	0	4.81719
93.4013	17.8479	0	0	4.79681
93.5013	17.9163	0	0	4.807
93.6014	17.9163	0	0	4.807
93.7014	17.8479	0	0	4.79681
93.8014	17.8479	0	0	4.79681
93.9014	17.9163	0	0	4.807
94.0014	17.9163	0	0	4.807
94.1014	17.9163	0	0	4.807
94.2014	17.7795	0	0	4.78662
94.3014	17.8479	0	0	4.79681
94.4014	17.9846	0	0	4.81719
94.5014	17.8479	0	0	4.79681
94.6014	17.9163	0	0	4.807
94.7014	17.7111	0	0	4.77643
94.8014	17.4376	0	0	4.73567
94.9014	17.9163	0	0	4.807
95.0014	17.8479	0	0	4.79681
95.1014	17.8479	0	0	4.79681
95.2014	17.7795	0	0	4.78662
95.3015	17.7111	0	0	4.77643
95.4015	17.7795	0	0	4.78662
95.5015	17.6427	0	0	4.76624
95.6015	17.6427	0	0	4.76624
95.7015	17.7111	0	0	4.77643
95.8015	17.8479	0	0	4.79681
95.9015	17.7111	0	0	4.77643
96.0015	17.8479	0	0	4.79681
96.1015	17.8479	0	0	4.79681
96.2015	17.7795	0	0	4.78662
96.3015	17.8479	0	0	4.79681
96.4015	17.7795	0	0	4.78662
96.5015	17.8479	0	0	4.79681
96.6015	17.8479	0	0	4.79681
96.7015	17.7795	0	0	4.78662
96.8015	17.7111	0	0	4.77643
96.9015	17.7795	0	0	4.78662
97.0015	17.6427	0	0	4.76624
97.1016	17.8479	0	0	4.79681
97.2016	17.506	0	0	4.74586
97.3016	17.3692	0	0	4.72548
97.4016	17.5743	0	0	4.75605
97.5016	17.7111	0	0	4.77643
97.6016	17.7795	0	0	4.78662
97.7016	17.6427	0	0	4.76624
97.8016	17.7111	0	0	4.77643
97.9016	17.5743	0	0	4.75605
98.0016	17.7111	0	0	4.77643
98.1016	17.6427	0	0	4.76624
98.2016	17.506	0	0	4.74586
98.3016	17.6427	0	0	4.76624
98.4016	17.7795	0	0	4.78662
98.5016	17.7111	0	0	4.77643
98.6016	17.7111	0	0	4.77643
98.7016	17.6427	0	0	4.76624
98.8017	17.7111	0	0	4.77643
98.9017	17.7111	0	0	4.77643
99.0017	17.7111	0	0	4.77643
99.1017	17.7795	0	0	4.78662
99.2017	17.7111	0	0	4.77643
99.3017	17.7111	0	0	4.77643
99.4017	17.7111	0	0	4.77643
99.5017	17.7111	0	0	4.77643
99.6017	17.7795	0	0	4.78662
99.7017	17.7111	0	0	4.77643
99.8017	17.7111	0	0	4.77643
99.9017	17.506	0	0	4.74586
100.002	17.3008	0	0	4.71529
100.102	17.8479	0	0	4.79681
100.202	17.7111	0	0	4.77643
100.302	17.6427	0	0	4.76624
100.402	17.6427	0	0	4.76624
100.502	17.7111	0	0	4.77643
100.602	17.6427	0	0	4.76624
100.702	17.7795	0	0	4.78662
100.802	17.7111	0	0	4.77643
100.902	17.7111	0	0	4.77643
101.002	17.7795	0	0	4.78662
101.101	17.8479	0	0	4.79681
101.201	17.8479	0	0	4.79681
101.301	17.7111	0	0	4.77643
101.401	17.6427	0	0	4.76624
101.501	17.7111	0	0	4.77643
101.601	17.7795	0	0	4.78662
101.701	17.5743	0	0	4.75605
101.801	17.7111	0	0	4.77643
101.901	17.7111	0	0	4.77643
102.001	17.6427	0	0	4.76624
102.101	17.7111	0	0	4.77643
102.201	17.5743	0	0	4.75605
102.301	17.7111	0	0	4.77643
102.401	17.7795	0	0	4.78662
102.501	17.7111	0	0	4.77643
102.601	17.7795	0	0	4.78662
102.701	17.6427	0	0	4.76624
102.801	17.7111	0	0	4.77643
102.901	17.7795	0	0	4.78662
103.001	17.7111	0	0	4.77643
103.101	17.7795	0	0	4.78662
103.201	17.7111	0	0	4.77643
103.301	17.7795	0	0	4.78662
103.401	17.7111	0	0	4.77643
103.501	17.6427	0	0	4.76624
103.601	17.5743	0	0	4.75605
103.701	17.506	0	0	4.74586
103.801	17.7795	0	0	4.78662
103.901	17.8479	0	0	4.79681
104.001	17.7111	0	0	4.77643
104.101	17.6427	0	0	4.76624
104.201	17.7111	0	0	4.77643
104.301	17.7111	0	0	4.77643
104.401	17.6427	0	0	4.76624
104.501	17.7111	0	0	4.77643
104.601	17.7111	0	0	4.77643
104.701	17.7111	0	0	4.77643
104.801	17.8479	0	0	4.79681
104.901	17.7795	0	0	4.78662
105.001	17.9163	0	0	4.807
105.101	17.9163	0	0	4.807
105.201	17.9163	0	0	4.807
105.301	17.9163	0	0	4.807
105.401	17.9846	0	0	4.81719
105.501	17.9163	0	0	4.807
105.601	17.8479	0	0	4.79681
105.701	17.9163	0	0	4.807
105.801	17.9163	0	0	4.807
105.901	17.9846	0	0	4.81719
106.001	17.7111	0	0	4.77643
106.101	17.7111	0	0	4.77643
106.201	17.8479	0	0	4.79681
106.301	17.9846	0	0	4.81719
106.401	17.8479	0	0	4.79681
106.501	17.8479	0	0	4.79681
106.601	17.9163	0	0	4.807
106.701	18.053	0	0	4.82738
106.801	17.9163	0	0	4.807
106.901	17.5743	0	0	4.75605
107.001	17.7795	0	0	4.78662
107.101	17.8479	0	0	4.79681
107.201	17.9846	0	0	4.81719
107.301	17.8479	0	0	4.79681
107.401	17.8479	0	0	4.79681
107.501	17.7795	0	0	4.78662
107.601	17.9163	0	0	4.807
107.701	17.9163	0	0	4.807
107.801	17.9163	0	0	4.807
107.901	17.8479	0	0	4.79681
108.001	17.8479	0	0	4.79681
108.101	17.9846	0	0	4.81719
108.201	17.9846	0	0	4.81719
108.301	17.7795	0	0	4.78662
108.401	17.9846	0	0	4.81719
108.501	17.8479	0	0	4.79681
108.601	17.9846	0	0	4.81719
108.701	17.9846	0	0	4.81719
108.801	17.9163	0	0	4.807
108.901	17.8479	0	0	4.79681
109.001	17.9846	0	0	4.81719
109.101	17.8479	0	0	4.79681
109.201	17.9846	0	0	4.81719
109.301	17.7795	0	0	4.78662
109.401	17.7795	0	0	4.78662
109.501	17.506	0	0	4.74586
109.601	17.8479	0	0	4.79681
109.701	17.9163	0	0	4.807
109.801	17.9163	0	0	4.807
109.901	17.7795	0	0	4.78662
110.001	17.6427	0	0	4.76624
110.101	17.7111	0	0	4.77643
110.201	17.7111	0	0	4.77643
110.301	17.8479	0	0	4.79681
110.401	17.8479	0	0	4.79681
110.501	17.7111	0	0	4.77643
110.601	17.9163	0	0	4.807
110.701	17.8479	0	0	4.79681
110.801	17.9163	0	0	4.807
110.901	17.9846	0	0	4.81719
111.001	17.7795	0	0	4.78662
111.101	17.7795	0	0	4.78662
111.201	17.8479	0	0	4.79681
111.301	17.8479	0	0	4.79681
111.401	17.7795	0	0	4.78662
111.501	17.8479	0	0	4.79681
111.601	17.7795	0	0	4.78662
111.701	17.7795	0	0	4.78662
111.801	17.8479	0	0	4.79681
111.901	17.8479	0	0	4.79681
112.001	17.9163	0	0	4.807
112.101	17.8479	0	0	4.79681
112.201	17.9163	0	0	4.807
112.301	17.8479	0	0	4.79681
112.401	17.8479	0	0	4.79681
112.501	17.8479	0	0	4.79681
112.601	17.7795	0	0	4.78662
112.701	17.7795	0	0	4.78662
112.801	17.8479	0	0	4.79681
112.901	17.9163	0	0	4.807
113.001	17.8479	0	0	4.79681
113.101	17.8479	0	0	4.79681
113.201	17.8479	0	0	4.79681
113.301	17.8479	0	0	4.79681
113.401	17.9163	0	0	4.807
113.501	17.9846	0	0	4.81719
113.601	17.7795	0	0	4.78662
113.702	17.5743	0	0	4.75605
113.802	17.7111	0	0	4.77643
113.902	17.8479	0	0	4.79681
114.002	17.8479	0	0	4.79681
114.102	17.7111	0	0	4.77643
114.202	17.7795	0	0	4.78662
114.302	17.6427	0	0	4.76624
114.402	17.8479	0	0	4.79681
114.502	17.7111	0	0	4.77643
114.602	17.8479	0	0	4.79681
114.702	17.8479	0	0	4.79681
114.802	17.9163	0	0	4.807
114.902	17.8479	0	0	4.79681
115.002	17.7795	0	0	4.78662
115.102	17.9163	0	0	4.807
115.202	17.7795	0	0	4.78662
115.302	17.7795	0	0	4.78662
115.402	17.7111	0	0	4.77643
115.502	17.8479	0	0	4.79681
115.602	17.9163	0	0	4.807
115.702	17.8479	0	0	4.79681
115.802	17.8479	0	0	4.79681
115.902	17.8479	0	0	4.79681
116.002	17.9163	0	0	4.807
116.102	17.7795	0	0	4.78662
116.202	17.7795	0	0	4.78662
116.302	17.7111	0	0	4.77643
116.402	17.7795	0	0	4.78662
116.502	17.7111	0	0	4.77643
116.602	17.4376	0	0	4.73567
116.702	17.6427	0	0	4.76624
116.802	17.7795	0	0	4.78662
116.902	17.8479	0	0	4.79681
117.002	17.8479	0	0	4.79681
117.102	17.7111	0	0	4.77643
117.202	17.7111	0	0	4.77643
117.302	17.9163	0	0	4.807
117.402	17.7111	0	0	4.77643
117.502	17.8479	0	0	4.79681
117.602	17.8479	0	0	4.79681
117.702	17.8479	0	0	4.79681
117.802	17.9163	0	0	4.807
117.902	17.7795	0	0	4.78662
118.002	17.8479	0	0	4.79681
118.102	17.7795	0	0	4.78662
118.202	17.8479	0	0	4.79681
118.302	17.9163	0	0	4.807
118.402	17.7795	0	0	4.78662
118.502	17.9163	0	0	4.807
118.601	17.8479	0	0	4.79681
118.701	17.9846	0	0	4.81719
118.801	17.8479	0	0	4.79681
118.901	17.8479	0	0	4.79681
119.001	17.8479	0	0	4.79681
119.101	17.9163	0	0	4.807
119.201	17.7795	0	0	4.78662
119.301	17.7111	0	0	4.77643
119.401	17.8479	0	0	4.79681
119.501	17.9163	0	0	4.807
119.601	17.9163	0	0	4.807
119.701	17.7795	0	0	4.78662
119.801	17.7795	0	0	4.78662
119.901	17.9163	0	0	4.807
120.001	17.9163	0	0	4.807
120.101	17.8479	0	0	4.79681
120.201	17.8479	0	0	4.79681
120.301	17.7795	0	0	4.78662
120.401	17.8479	0	0	4.79681
120.501	17.7795	0	0	4.78662
120.601	17.7111	0	0	4.77643
120.701	17.8479	0	0	4.79681
120.801	17.8479	0	0	4.79681
120.901	17.8479	0	0	4.79681
121.001	17.9846	0	0	4.81719
121.101	17.7795	0	0	4.78662
121.201	17.9163	0	0	4.807
121.301	17.8479	0	0	4.79681
121.401	17.9163	0	0	4.807
121.501	17.8479	0	0	4.79681
121.601	17.9846	0	0	4.81719
121.701	17.5743	0	0	4.75605
121.801	17.506	0	0	4.74586
121.901	17.7111	0	0	4.77643
122.001	17.7795	0	0	4.78662
122.101	17.7795	0	0	4.78662
122.201	17.6427	0	0	4.76624
122.301	17.6427	0	0	4.76624
122.401	17.7111	0	0	4.77643
122.501	17.7111	0	0	4.77643
122.601	17.7111	0	0	4.77643
122.701	17.7795	0	0	4.78662
122.801	17.7111	0	0	4.77643
122.901	17.7111	0	0	4.77643
123.001	17.8479	0	0	4.79681
123.101	17.9163	0	0	4.807
123.201	17.7111	0	0	4.77643
123.301	17.7795	0	0	4.78662
123.401	17.7795	0	0	4.78662
123.501	17.8479	0	0	4.79681
123.601	17.7111	0	0	4.77643
123.701	17.8479	0	0	4.79681
123.801	17.8479	0	0	4.79681
123.901	17.9163	0	0	4.807
124.001	17.8479	0	0	4.79681
124.101	17.9163	0	0	4.807
124.201	17.7111	0	0	4.77643
124.301	17.4376	0	0	4.73567
124.401	17.4376	0	0	4.73567
124.501	17.7795	0	0	4.78662
124.601	17.7795	0	0	4.78662
124.701	17.8479	0	0	4.79681
124.801	17.7111	0	0	4.77643
124.901	17.7795	0	0	4.78662
125.001	17.7111	0	0	4.77643
125.101	17.6427	0	0	4.76624
125.201	17.9163	0	0	4.807
125.301	17.7111	0	0	4.77643
125.401	17.7795	0	0	4.78662
125.501	17.7111	0	0	4.77643
125.601	17.8479	0	0	4.79681
125.701	17.9163	0	0	4.807
125.801	17.8479	0	0	4.79681
125.901	17.7795	0	0	4.78662
126.001	17.7795	0	0	4.78662
126.101	17.8479	0	0	4.79681
126.201	17.7795	0	0	4.78662
126.301	17.9163	0	0	4.807
126.401	17.7111	0	0	4.77643
126.501	17.9163	0	0	4.807
126.601	17.9846	0	0	4.81719
126.701	17.7795	0	0	4.78662
126.801	17.8479	0	0	4.79681
126.901	17.8479	0	0	4.79681
127.001	17.7795	0	0	4.78662
127.101	17.6427	0	0	4.76624
127.201	17.5743	0	0	4.75605
127.301	17.8479	0	0	4.79681
127.401	17.7111	0	0	4.77643
127.501	17.7795	0	0	4.78662
127.601	17.7111	0	0	4.77643
127.701	17.5743	0	0	4.75605
127.801	17.6427	0	0	4.76624
127.901	17.7111	0	0	4.77643
128.001	17.7111	0	0	4.77643
128.101	17.7111	0	0	4.77643
128.201	17.6427	0	0	4.76624
128.301	17.7111	0	0	4.77643
128.401	17.7795	0	0	4.78662
128.501	17.8479	0	0	4.79681
128.601	17.7795	0	0	4.78662
128.701	17.7795	0	0	4.78662
128.801	17.8479	0	0	4.79681
128.901	17.7795	0	0	4.78662
129.001	17.7795	0	0	4.78662
129.101	17.8479	0	0	4.79681
129.201	17.9163	0	0	4.807
129.301	17.8479	0	0	4.79681
129.401	17.7111	0	0	4.77643
129.501	17.6427	0	0	4.76624
129.601	17.5743	0	0	4.75605
129.701	17.7111	0	0	4.77643
129.801	17.8479	0	0	4.79681
129.901	17.7111	0	0	4.77643
130.001	17.7111	0	0	4.77643
130.101	17.5743	0	0	4.75605
130.201	17.3692	0	0	4.72548
130.301	17.3008	0	0	4.71529
130.401	17.3692	0	0	4.72548
130.501	17.4376	0	0	4.73567
130.601	17.3692	0	0	4.72548
130.701	17.4376	0	0	4.73567
130.801	17.5743	0	0	4.75605
130.901	17.3008	0	0	4.71529
131.001	17.3692	0	0	4.72548
131.101	17.7795	0	0	4.78662
131.202	17.3692	0	0	4.72548
131.302	17.4376	0	0	4.73567
131.402	17.3692	0	0	4.72548
131.502	17.4376	0	0	4.73567
131.602	17.4376	0	0	4.73567
131.702	17.3008	0	0	4.71529
131.802	17.3692	0	0	4.72548
131.902	17.3008	0	0	4.71529
132.002	17.3008	0	0	4.71529
132.102	17.4376	0	0	4.73567
132.202	17.4376	0	0	4.73567
132.302	17.4376	0	0	4.73567
132.402	17.3692	0	0	4.72548
132.502	16.9589	0	0	4.66434
132.602	17.164	0	0	4.69491
132.702	17.3692	0	0	4.72548
132.802	17.3008	0	0	4.71529
132.902	17.3692	0	0	4.72548
133.002	17.3692	0	0	4.72548
133.102	17.4376	0	0	4.73567
133.202	17.506	0	0	4.74586
133.302	17.3692	0	0	4.72548
133.402	17.3692	0	0	4.72548
133.502	17.3692	0	0	4.72548
133.602	17.3008	0	0	4.71529
133.702	17.4376	0	0	4.73567
133.802	17.2324	0	0	4.7051
133.902	17.3008	0	0	4.71529
134.002	17.3008	0	0	4.71529
134.102	17.3008	0	0	4.71529
134.202	17.3692	0	0	4.72548
134.302	17.164	0	0	4.69491
134.402	17.164	0	0	4.69491
134.502	17.3008	0	0	4.71529
134.602	17.3008	0	0	4.71529
134.702	17.3008	0	0	4.71529
134.802	17.3692	0	0	4.72548
134.902	17.3008	0	0	4.71529
135.002	17.3008	0	0	4.71529
135.102	17.3008	0	0	4.71529
135.202	17.3008	0	0	4.71529
135.302	17.3008	0	0	4.71529
135.402	17.4376	0	0	4.73567
135.502	17.164	0	0	4.69491
135.602	17.3008	0	0	4.71529
135.702	17.3008	0	0	4.71529
135.802	17.3008	0	0	4.71529
135.902	17.164	0	0	4.69491
136.001	16.8221	0	0	4.64396
136.101	17.3008	0	0	4.71529
136.201	17.3692	0	0	4.72548
136.301	17.164	0	0	4.69491
136.401	17.164	0	0	4.69491
136.501	17.164	0	0	4.69491
136.601	17.0957	0	0	4.68472
136.701	17.3008	0	0	4.71529
136.801	17.2324	0	0	4.7051
136.901	17.164	0	0	4.69491
137.001	17.164	0	0	4.69491
137.101	17.2324	0	0	4.7051
137.201	17.164	0	0	4.69491
137.301	17.2324	0	0	4.7051
137.401	17.0957	0	0	4.68472
137.501	17.164	0	0	4.69491
137.601	17.2324	0	0	4.7051
137.701	17.2324	0	0	4.7051
137.801	17.0957	0	0	4.68472
137.901	17.2324	0	0	4.7051
138.001	17.2324	0	0	4.7051
138.101	17.164	0	0	4.69491
138.201	17.164	0	0	4.69491
138.301	17.0957	0	0	4.68472
138.401	17.2324	0	0	4.7051
138.501	17.3008	0	0	4.71529
138.601	17.164	0	0	4.69491
138.701	17.2324	0	0	4.7051
138.801	17.164	0	0	4.69491
138.901	17.3008	0	0	4.71529
139.001	17.2324	0	0	4.7051
139.101	17.0957	0	0	4.68472
139.201	17.164	0	0	4.69491
139.301	17.2324	0	0	4.7051
139.401	17.164	0	0	4.69491
139.501	17.164	0	0	4.69491
139.601	17.0957	0	0	4.68472
139.701	17.164	0	0	4.69491
139.801	17.164	0	0	4.69491
139.901	17.164	0	0	4.69491
140.001	17.0273	0	0	4.67453
140.101	17.0957	0	0	4.68472
140.201	17.164	0	0	4.69491
140.301	17.0957	0	0	4.68472
140.401	17.0273	0	0	4.67453
140.501	16.9589	0	0	4.66434
140.601	17.164	0	0	4.69491
140.701	17.164	0	0	4.69491
140.801	17.0273	0	0	4.67453
140.901	17.0957	0	0	4.68472
141.001	17.164	0	0	4.69491
141.101	17.0957	0	0	4.68472
141.201	17.2324	0	0	4.7051
141.301	17.0957	0	0	4.68472
141.401	17.164	0	0	4.69491
141.501	17.164	0	0	4.69491
141.601	17.164	0	0	4.69491
141.701	17.2324	0	0	4.7051
141.801	17.164	0	0	4.69491
141.901	17.0957	0	0	4.68472
142.001	17.164	0	0	4.69491
142.101	17.0273	0	0	4.67453
142.201	17.164	0	0	4.69491
142.301	17.0273	0	0	4.67453
142.401	17.0957	0	0	4.68472
142.501	17.2324	0	0	4.7051
142.601	17.0273	0	0	4.67453
142.701	17.0273	0	0	4.67453
142.801	17.0957	0	0	4.68472
142.901	17.2324	0	0	4.7051
143.001	17.0957	0	0	4.68472
143.101	17.164	0	0	4.69491
143.201	17.0957	0	0	4.68472
143.301	17.164	0	0	4.69491
143.401	17.164	0	0	4.69491
143.501	17.0273	0	0	4.67453
143.601	16.9589	0	0	4.66434
143.701	17.0957	0	0	4.68472
143.801	16.9589	0	0	4.66434
143.901	17.164	0	0	4.69491
144.001	16.9589	0	0	4.66434
144.101	17.0957	0	0	4.68472
144.201	17.0957	0	0	4.68472
144.301	17.0273	0	0	4.67453
144.401	17.0957	0	0	4.68472
144.501	17.0957	0	0	4.68472
144.601	17.164	0	0	4.69491
144.701	17.3008	0	0	4.71529
144.801	17.0957	0	0	4.68472
144.901	17.0273	0	0	4.67453
145.001	17.0273	0	0	4.67453
145.101	16.9589	0	0	4.66434
145.201	17.0957	0	0	4.68472
145.301	16.9589	0	0	4.66434
145.401	16.9589	0	0	4.66434
145.501	17.0957	0	0	4.68472
145.601	17.0957	0	0	4.68472
145.701	17.0957	0	0	4.68472
145.801	17.0273	0	0	4.67453
145.901	16.8905	0	0	4.65415
146.001	17.0957	0	0	4.68472
146.101	16.8905	0	0	4.65415
146.201	16.6854	0	0	4.62358
146.301	16.5486	0	0	4.6032
146.401	16.8221	0	0	4.64396
146.501	16.9589	0	0	4.66434
146.601	16.8221	0	0	4.64396
146.701	16.8905	0	0	4.65415
146.801	16.8905	0	0	4.65415
146.901	16.8905	0	0	4.65415
147.001	16.8221	0	0	4.64396
147.101	16.7538	0	0	4.63377
147.201	16.8905	0	0	4.65415
147.301	16.9589	0	0	4.66434
147.401	16.9589	0	0	4.66434
147.501	16.8905	0	0	4.65415
147.601	16.7538	0	0	4.63377
147.701	16.9589	0	0	4.66434
147.801	16.8905	0	0	4.65415
147.901	16.8905	0	0	4.65415
148.001	16.8221	0	0	4.64396
148.101	16.8905	0	0	4.65415
148.201	16.8905	0	0	4.65415
148.301	16.8221	0	0	4.64396
148.401	16.8221	0	0	4.64396
148.501	16.8905	0	0	4.65415
148.601	16.8221	0	0	4.64396
148.702	16.6854	0	0	4.62358
148.802	16.3435	0	0	4.57263
148.902	16.7538	0	0	4.63377
149.002	16.8221	0	0	4.64396
149.102	16.6854	0	0	4.62358
149.202	16.6854	0	0	4.62358
149.302	16.617	0	0	4.61339
149.402	16.7538	0	0	4.63377
149.502	16.8221	0	0	4.64396
149.602	16.8221	0	0	4.64396
149.702	16.7538	0	0	4.63377
149.802	16.8221	0	0	4.64396
149.902	16.8221	0	0	4.64396
150.002	16.8221	0	0	4.64396
150.102	16.6854	0	0	4.62358
150.202	16.7538	0	0	4.63377
150.302	16.6854	0	0	4.62358
150.402	16.7538	0	0	4.63377
150.502	16.8905	0	0	4.65415
150.602	16.617	0	0	4.61339
150.702	16.6854	0	0	4.62358
150.802	16.8221	0	0	4.64396
150.902	16.7538	0	0	4.63377
151.002	16.7538	0	0	4.63377
151.102	16.5486	0	0	4.6032
151.202	16.2751	0	0	4.56244
151.302	16.8221	0	0	4.64396
151.402	16.617	0	0	4.61339
151.502	16.6854	0	0	4.62358
151.602	16.7538	0	0	4.63377
151.702	16.617	0	0	4.61339
151.802	16.7538	0	0	4.63377
151.902	16.6854	0	0	4.62358
152.002	16.6854	0	0	4.62358
152.102	16.7538	0	0	4.63377
152.202	16.6854	0	0	4.62358
152.302	16.7538	0	0	4.63377
152.402	16.6854	0	0	4.62358
152.502	16.7538	0	0	4.63377
152.602	16.7538	0	0	4.63377
152.702	16.7538	0	0	4.63377
152.802	16.617	0	0	4.61339
152.902	16.5486	0	0	4.6032
153.002	16.6854	0	0	4.62358
153.102	16.6854	0	0	4.62358
153.202	16.6854	0	0	4.62358
153.302	16.4118	0	0	4.58282
153.402	16.2067	0	0	4.55225
153.501	16.617	0	0	4.61339
153.601	16.617	0	0	4.61339
153.701	16.6854	0	0	4.62358
153.801	16.6854	0	0	4.62358
153.901	16.6854	0	0	4.62358
154.001	16.8221	0	0	4.64396
154.101	16.6854	0	0	4.62358
154.201	16.8221	0	0	4.64396
154.301	16.8221	0	0	4.64396
154.401	16.7538	0	0	4.63377
154.501	16.8221	0	0	4.64396
154.601	16.7538	0	0	4.63377
154.701	16.7538	0	0	4.63377
154.801	16.9589	0	0	4.66434
154.901	16.8221	0	0	4.64396
155.001	16.7538	0	0	4.63377
155.101	16.7538	0	0	4.63377
155.201	16.7538	0	0	4.63377
155.301	16.8221	0	0	4.64396
155.401	16.8221	0	0	4.64396
155.501	16.8221	0	0	4.64396
155.601	16.7538	0	0	4.63377
155.701	16.6854	0	0	4.62358
155.801	16.4802	0	0	4.59301
155.901	16.8905	0	0	4.65415
156.001	16.8905	0	0	4.65415
156.101	16.9589	0	0	4.66434
156.201	16.8905	0	0	4.65415
156.301	16.8221	0	0	4.64396
156.401	16.8221	0	0	4.64396
156.501	16.8221	0	0	4.64396
156.601	16.8905	0	0	4.65415
156.701	16.7538	0	0	4.63377
156.801	16.8905	0	0	4.65415
156.901	16.8905	0	0	4.65415
157.001	16.9589	0	0	4.66434
157.101	17.0273	0	0	4.67453
157.201	16.8905	0	0	4.65415
157.301	16.9589	0	0	4.66434
157.401	17.0273	0	0	4.67453
157.501	17.0957	0	0	4.68472
157.601	16.9589	0	0	4.66434
157.701	16.9589	0	0	4.66434
157.801	16.9589	0	0	4.66434
157.901	17.0957	0	0	4.68472
158.001	16.9589	0	0	4.66434
158.101	16.9589	0	0	4.66434
158.201	16.8221	0	0	4.64396
158.301	16.8221	0	0	4.64396
158.401	16.5486	0	0	4.6032
158.501	17.164	0	0	4.69491
158.601	16.9589	0	0	4.66434
158.701	16.8905	0	0	4.65415
158.801	16.9589	0	0	4.66434
158.901	16.8905	0	0	4.65415
159.001	16.8905	0	0	4.65415
159.101	16.8905	0	0	4.65415
159.201	16.8905	0	0	4.65415
159.301	16.9589	0	0	4.66434
159.401	16.8905	0	0	4.65415
159.501	16.8221	0	0	4.64396
159.601	16.8905	0	0	4.65415
159.701	16.8905	0	0	4.65415
159.801	16.9589	0	0	4.66434
159.901	17.0273	0	0	4.67453
160.001	16.9589	0	0	4.66434
160.101	17.164	0	0	4.69491
160.201	17.0957	0	0	4.68472
160.301	16.9589	0	0	4.66434
160.401	17.0957	0	0	4.68472
160.501	16.9589	0	0	4.66434
160.601	17.164	0	0	4.69491
160.701	17.0273	0	0	4.67453
160.801	16.8221	0	0	4.64396
160.901	17.0273	0	0	4.67453
161.001	16.8221	0	0	4.64396
161.101	16.7538	0	0	4.63377
161.201	16.8221	0	0	4.64396
161.301	16.9589	0	0	4.66434
161.401	16.9589	0	0	4.66434
161.501	16.9589	0	0	4.66434
161.601	16.7538	0	0	4.63377
161.701	16.8905	0	0	4.65415
161.801	16.9589	0	0	4.66434
161.901	16.8905	0	0	4.65415
162.001	16.9589	0	0	4.66434
162.101	16.8221	0	0	4.64396
162.201	16.8905	0	0	4.65415
162.301	16.9589	0	0	4.66434
162.401	17.0273	0	0	4.67453
162.501	16.9589	0	0	4.66434
162.601	17.164	0	0	4.69491
162.701	17.164	0	0	4.69491
162.801	17.164	0	0	4.69491
162.901	17.0957	0	0	4.68472
163.001	17.0273	0	0	4.67453
163.101	17.164	0	0	4.69491
163.201	17.0957	0	0	4.68472
163.301	17.164	0	0	4.69491
163.401	17.0957	0	0	4.68472
163.501	17.0957	0	0	4.68472
163.601	17.164	0	0	4.69491
163.701	17.0273	0	0	4.67453
163.801	16.9589	0	0	4.66434
163.901	17.0273	0	0	4.67453
164.001	17.0273	0	0	4.67453
164.101	17.0273	0	0	4.67453
164.201	17.0273	0	0	4.67453
164.301	16.8905	0	0	4.65415
164.401	16.9589	0	0	4.66434
164.501	16.8905	0	0	4.65415
164.601	16.8905	0	0	4.65415
164.701	16.9589	0	0	4.66434
164.801	16.8221	0	0	4.64396
164.901	16.8221	0	0	4.64396
165.001	16.8221	0	0	4.64396
165.101	16.9589	0	0	4.66434
165.201	16.7538	0	0	4.63377
165.301	16.8905	0	0	4.65415
165.401	16.8905	0	0	4.65415
165.501	16.8221	0	0	4.64396
165.601	16.8905	0	0	4.65415
165.701	16.9589	0	0	4.66434
165.801	16.8905	0	0	4.65415
165.901	16.8905	0	0	4.65415
166.001	16.8905	0	0	4.65415
166.102	16.8221	0	0	4.64396
166.202	16.9589	0	0	4.66434
166.302	16.8221	0	0	4.64396
166.402	16.8221	0	0	4.64396
166.502	16.7538	0	0	4.63377
166.602	16.8221	0	0	4.64396
166.702	16.8905	0	0	4.65415
166.802	16.8905	0	0	4.65415
166.902	16.7538	0	0	4.63377
167.002	16.8221	0	0	4.64396
167.102	16.8905	0	0	4.65415
167.202	16.8905	0	0	4.65415
167.302	16.8221	0	0	4.64396
167.402	16.617	0	0	4.61339
167.502	16.7538	0	0	4.63377
167.602	16.7538	0	0	4.63377
167.702	16.7538	0	0	4.63377
167.802	16.6854	0	0	4.62358
167.902	16.7538	0	0	4.63377
168.002	16.7538	0	0	4.63377
168.102	16.8221	0	0	4.64396
168.202	16.6854	0	0	4.62358
168.302	16.617	0	0	4.61339
168.402	16.6854	0	0	4.62358
168.502	16.617	0	0	4.61339
168.602	16.6854	0	0	4.62358
168.702	16.7538	0	0	4.63377
168.802	16.617	0	0	4.61339
168.902	16.6854	0	0	4.62358
169.002	16.617	0	0	4.61339
169.102	16.617	0	0	4.61339
169.202	16.617	0	0	4.61339
169.302	16.617	0	0	4.61339
169.402	16.5486	0	0	4.6032
169.502	16.2751	0	0	4.56244
169.602	16.3435	0	0	4.57263
169.702	16.617	0	0	4.61339
169.802	16.7538	0	0	4.63377
169.902	16.4802	0	0	4.59301
170.002	16.617	0	0	4.61339
170.102	16.5486	0	0	4.6032
170.202	16.617	0	0	4.61339
170.302	16.6854	0	0	4.62358
170.402	16.5486	0	0	4.6032
170.502	16.617	0	0	4.61339
170.602	16.617	0	0	4.61339
170.702	16.6854	0	0	4.62358
170.802	16.6854	0	0	4.62358
170.902	16.6854	0	0	4.62358
171.001	16.7538	0	0	4.63377
171.101	16.7538	0	0	4.63377
171.201	16.7538	0	0	4.63377
171.301	16.7538	0	0	4.63377
171.401	16.7538	0	0	4.63377
171.501	16.617	0	0	4.61339
171.601	16.6854	0	0	4.62358
171.701	16.617	0	0	4.61339
171.801	16.2067	0	0	4.55225
171.901	16.5486	0	0	4.6032
172.001	16.5486	0	0	4.6032
172.101	16.6854	0	0	4.62358
172.201	16.617	0	0	4.61339
172.301	16.5486	0	0	4.6032
172.401	16.5486	0	0	4.6032
172.501	16.617	0	0	4.61339
172.601	16.5486	0	0	4.6032
172.701	16.5486	0	0	4.6032
172.801	16.5486	0	0	4.6032
172.901	16.617	0	0	4.61339
173.001	16.617	0	0	4.61339
173.101	16.5486	0	0	4.6032
173.201	16.5486	0	0	4.6032
173.301	16.617	0	0	4.61339
173.401	16.617	0	0	4.61339
173.501	16.5486	0	0	4.6032
173.601	16.5486	0	0	4.6032
173.701	16.5486	0	0	4.6032
173.801	16.7538	0	0	4.63377
173.901	16.5486	0	0	4.6032
174.001	16.5486	0	0	4.6032
174.101	16.4802	0	0	4.59301
174.201	16.4802	0	0	4.59301
174.301	16.2067	0	0	4.55225
174.401	16.4118	0	0	4.58282
174.501	16.617	0	0	4.61339
174.601	16.4802	0	0	4.59301
174.701	16.5486	0	0	4.6032
174.801	16.4802	0	0	4.59301
174.901	16.4118	0	0	4.58282
175.001	16.5486	0	0	4.6032
175.101	16.5486	0	0	4.6032
175.201	16.5486	0	0	4.6032
175.301	16.5486	0	0	4.6032
175.401	16.617	0	0	4.61339
175.501	16.5486	0	0	4.6032
175.601	16.5486	0	0	4.6032
175.701	16.617	0	0	4.61339
175.801	16.5486	0	0	4.6032
175.901	16.5486	0	0	4.6032
176.001	16.6854	0	0	4.62358
176.101	16.6854	0	0	4.62358
176.201	16.617	0	0	4.61339
176.301	16.617	0	0	4.61339
176.401	16.617	0	0	4.61339
176.501	16.617	0	0	4.61339
176.601	16.3435	0	0	4.57263
176.701	16.6854	0	0	4.62358
176.801	16.8221	0	0	4.64396
176.901	16.6854	0	0	4.62358
177.001	16.5486	0	0	4.6032
177.101	16.4118	0	0	4.58282
177.201	16.6854	0	0	4.62358
177.301	16.5486	0	0	4.6032
177.401	16.617	0	0	4.61339
177.501	16.617	0	0	4.61339
177.601	16.5486	0	0	4.6032
177.701	16.6854	0	0	4.62358
177.801	16.7538	0	0	4.63377
177.901	16.7538	0	0	4.63377
178.001	16.7538	0	0	4.63377
178.101	16.7538	0	0	4.63377
178.201	16.6854	0	0	4.62358
178.301	16.8221	0	0	4.64396
178.401	16.617	0	0	4.61339
178.501	16.8221	0	0	4.64396
178.601	16.7538	0	0	4.63377
178.701	16.617	0	0	4.61339
178.801	16.8221	0	0	4.64396
178.901	16.6854	0	0	4.62358
179.001	16.7538	0	0	4.63377
179.101	16.8905	0	0	4.65415
179.201	16.6854	0	0	4.62358
179.301	16.7538	0	0	4.63377
179.401	16.8221	0	0	4.64396
179.501	16.8221	0	0	4.64396
179.601	16.6854	0	0	4.62358
179.701	16.617	0	0	4.61339
179.801	16.7538	0	0	4.63377
179.901	16.8905	0	0	4.65415
180.001	16.6854	0	0	4.62358
180.101	16.8221	0	0	4.64396
180.201	16.6854	0	0	4.62358
180.301	16.7538	0	0	4.63377
180.401	16.8221	0	0	4.64396
180.501	16.8221	0	0	4.64396
180.601	16.8221	0	0	4.64396
180.701	16.7538	0	0	4.63377
180.801	16.7538	0	0	4.63377
180.901	16.7538	0	0	4.63377
181.001	16.7538	0	0	4.63377
181.101	16.4802	0	0	4.59301
181.201	16.617	0	0	4.61339
181.301	16.617	0	0	4.61339
181.401	16.6854	0	0	4.62358
181.501	16.6854	0	0	4.62358
181.601	16.6854	0	0	4.62358
181.701	16.7538	0	0	4.63377
181.801	16.7538	0	0	4.63377
181.901	16.6854	0	0	4.62358
182.001	16.7538	0	0	4.63377
182.101	16.7538	0	0	4.63377
182.201	16.6854	0	0	4.62358
182.301	16.8221	0	0	4.64396
182.401	16.6854	0	0	4.62358
182.501	16.7538	0	0	4.63377
182.601	16.7538	0	0	4.63377
182.701	16.617	0	0	4.61339
182.801	16.5486	0	0	4.6032
182.901	16.2067	0	0	4.55225
183.001	16.6854	0	0	4.62358
183.101	16.617	0	0	4.61339
183.201	16.7538	0	0	4.63377
183.301	16.617	0	0	4.61339
183.401	16.617	0	0	4.61339
183.501	16.617	0	0	4.61339
183.602	16.5486	0	0	4.6032
183.702	16.5486	0	0	4.6032
183.802	16.617	0	0	4.61339
183.902	16.617	0	0	4.61339
184.002	16.617	0	0	4.61339
184.102	16.617	0	0	4.61339
184.202	16.4802	0	0	4.59301
184.302	16.5486	0	0	4.6032
184.402	16.617	0	0	4.61339
184.502	16.617	0	0	4.61339
184.602	16.617	0	0	4.61339
184.702	16.617	0	0	4.61339
184.802	16.617	0	0	4.61339
184.902	16.5486	0	0	4.6032
185.002	16.4802	0	0	4.59301
185.102	16.5486	0	0	4.6032
185.202	16.4118	0	0	4.58282
185.302	16.5486	0	0	4.6032
185.402	16.5486	0	0	4.6032
185.502	16.4118	0	0	4.58282
185.602	16.4802	0	0	4.59301
185.702	16.5486	0	0	4.6032
185.802	16.5486	0	0	4.6032
185.902	16.4118	0	0	4.58282
186.002	16.4118	0	0	4.58282
186.102	16.4802	0	0	4.59301
186.202	16.4802	0	0	4.59301
186.302	16.3435	0	0	4.57263
186.402	16.4118	0	0	4.58282
186.502	16.5486	0	0	4.6032
186.602	16.4118	0	0	4.58282
186.702	16.4802	0	0	4.59301
186.802	16.4118	0	0	4.58282
186.902	16.3435	0	0	4.57263
187.002	16.2067	0	0	4.55225
187.102	16.2751	0	0	4.56244
187.202	16.3435	0	0	4.57263
187.302	16.4802	0	0	4.59301
187.402	16.4118	0	0	4.58282
187.502	16.3435	0	0	4.57263
187.602	16.4118	0	0	4.58282
187.702	16.2751	0	0	4.56244
187.802	16.2751	0	0	4.56244
187.902	16.3435	0	0	4.57263
188.002	16.2067	0	0	4.55225
188.102	16.2751	0	0	4.56244
188.202	16.3435	0	0	4.57263
188.302	16.2751	0	0	4.56244
188.402	16.4802	0	0	4.59301
188.501	16.4802	0	0	4.59301
188.601	16.4118	0	0	4.58282
188.701	16.4118	0	0	4.58282
188.801	16.4118	0	0	4.58282
188.901	16.4802	0	0	4.59301
189.001	16.2751	0	0	4.56244
189.101	16.3435	0	0	4.57263
189.201	16.4118	0	0	4.58282
189.301	16.4802	0	0	4.59301
189.401	16.4118	0	0	4.58282
189.501	16.4118	0	0	4.58282
189.601	16.3435	0	0	4.57263
189.701	16.4118	0	0	4.58282
189.801	16.3435	0	0	4.57263
189.901	16.3435	0	0	4.57263
190.001	16.3435	0	0	4.57263
190.101	16.2751	0	0	4.56244
190.201	16.3435	0	0	4.57263
190.301	16.3435	0	0	4.57263
190.401	16.3435	0	0	4.57263
190.501	16.2067	0	0	4.55225
190.601	16.3435	0	0	4.57263
190.701	16.2067	0	0	4.55225
190.801	16.2067	0	0	4.55225
190.901	16.2751	0	0	4.56244
191.001	16.3435	0	0	4.57263
191.101	16.2751	0	0	4.56244
191.201	16.3435	0	0	4.57263
191.301	16.2067	0	0	4.55225
191.401	16.2751	0	0	4.56244
191.501	16.3435	0	0	4.57263
191.601	16.2751	0	0	4.56244
191.701	16.2067	0	0	4.55225
191.801	16.2067	0	0	4.55225
191.901	16.1383	0	0	4.54206
192.001	16.2067	0	0	4.55225
192.101	16.1383	0	0	4.54206
192.201	16.2751	0	0	4.56244
192.301	16.2067	0	0	4.55225
192.401	16.0699	0	0	4.53187
192.501	15.9332	0	0	4.51149
192.601	16.2067	0	0	4.55225
192.701	16.2751	0	0	4.56244
192.801	16.1383	0	0	4.54206
192.901	16.1383	0	0	4.54206
193.001	15.9332	0	0	4.51149
193.101	16.0699	0	0	4.53187
193.201	16.2067	0	0	4.55225
193.301	16.0699	0	0	4.53187
193.401	16.0015	0	0	4.52168
193.501	16.0699	0	0	4.53187
193.601	16.0699	0	0	4.53187
193.701	16.2751	0	0	4.56244
193.801	16.2067	0	0	4.55225
193.901	16.0699	0	0	4.53187
194.001	16.2067	0	0	4.55225
194.101	16.2067	0	0	4.55225
194.201	16.2067	0	0	4.55225
194.301	16.2067	0	0	4.55225
194.401	16.1383	0	0	4.54206
194.501	16.1383	0	0	4.54206
194.601	16.0699	0	0	4.53187
194.701	16.1383	0	0	4.54206
194.801	16.0699	0	0	4.53187
194.901	16.1383	0	0	4.54206
195.001	16.0699	0	0	4.53187
195.101	16.1383	0	0	4.54206
195.201	16.0699	0	0	4.53187
195.301	16.1383	0	0	4.54206
195.401	16.1383	0	0	4.54206
195.501	15.9332	0	0	4.51149
195.601	15.9332	0	0	4.51149
195.701	16.1383	0	0	4.54206
195.801	16.0699	0	0	4.53187
195.901	16.1383	0	0	4.54206
196.001	16.0699	0	0	4.53187
196.101	16.0015	0	0	4.52168
196.201	16.0699	0	0	4.53187
196.301	16.0699	0	0	4.53187
196.401	16.1383	0	0	4.54206
196.501	16.0015	0	0	4.52168
196.601	16.0699	0	0	4.53187
196.701	16.1383	0	0	4.54206
196.801	16.0699	0	0	4.53187
196.901	16.1383	0	0	4.54206
197.001	16.0015	0	0	4.52168
197.101	16.0699	0	0	4.53187
197.201	16.2067	0	0	4.55225
197.301	16.1383	0	0	4.54206
197.401	16.2067	0	0	4.55225
197.501	16.0699	0	0	4.53187
197.601	15.8648	0	0	4.5013
197.701	15.9332	0	0	4.51149
197.801	16.2067	0	0	4.55225
197.901	16.1383	0	0	4.54206
198.001	16.3435	0	0	4.57263
198.101	16.2067	0	0	4.55225
198.201	16.1383	0	0	4.54206
198.301	16.2067	0	0	4.55225
198.401	16.0699	0	0	4.53187
198.501	16.0699	0	0	4.53187
198.601	16.0699	0	0	4.53187
198.701	16.2067	0	0	4.55225
198.801	16.2067	0	0	4.55225
198.901	16.0699	0	0	4.53187
199.001	16.1383	0	0	4.54206
199.101	16.2751	0	0	4.56244
199.201	16.1383	0	0	4.54206
199.301	16.2067	0	0	4.55225
199.401	16.2067	0	0	4.55225
199.501	16.0699	0	0	4.53187
199.601	16.0699	0	0	4.53187
199.701	16.0699	0	0	4.53187
199.801	16.0699	0	0	4.53187
[truncated: 2,901 more rows]

## Sheet: Animal 2
Time (sec)	True IOP (mmHg)	Flow rate (ul/min)	Target IOP (mmHg)	Transducer voltage (V)
0	11.967	0	0	3.92048
0.100006	11.8302	0	0	3.9001
0.200011	11.8986	0	0	3.91029
0.300017	11.967	0	0	3.92048
0.400023	11.967	0	0	3.92048
0.500029	12.0353	0	0	3.93067
0.600034	12.2405	0	0	3.96124
0.70004	12.2405	0	0	3.96124
0.800046	12.0353	0	0	3.93067
0.900051	11.8986	0	0	3.91029
1.00006	11.967	0	0	3.92048
1.10006	12.0353	0	0	3.93067
1.20007	11.8986	0	0	3.91029
1.30007	11.8302	0	0	3.9001
1.40008	11.8986	0	0	3.91029
1.50009	11.967	0	0	3.92048
1.59909	11.967	0	0	3.92048
1.6991	11.967	0	0	3.92048
1.7991	12.1037	0	0	3.94086
1.89911	12.1037	0	0	3.94086
1.99911	12.1037	0	0	3.94086
2.09912	12.1721	0	0	3.95105
2.19913	12.0353	0	0	3.93067
2.29913	11.967	0	0	3.92048
2.39914	11.8302	0	0	3.9001
2.49914	11.8302	0	0	3.9001
2.59915	11.967	0	0	3.92048
2.69915	11.967	0	0	3.92048
2.79916	11.8302	0	0	3.9001
2.89917	11.8986	0	0	3.91029
2.99917	11.8986	0	0	3.91029
3.09918	11.967	0	0	3.92048
3.19918	12.0353	0	0	3.93067
3.29919	12.1037	0	0	3.94086
3.39919	12.3089	0	0	3.97143
3.4992	12.0353	0	0	3.93067
3.59921	11.8986	0	0	3.91029
3.69921	11.967	0	0	3.92048
3.79922	11.8986	0	0	3.91029
3.89922	11.8986	0	0	3.91029
3.99923	11.8302	0	0	3.9001
4.09923	11.967	0	0	3.92048
4.19924	11.967	0	0	3.92048
4.29925	11.8986	0	0	3.91029
4.39925	11.8302	0	0	3.9001
4.49926	12.1037	0	0	3.94086
4.59926	12.1721	0	0	3.95105
4.69927	12.2405	0	0	3.96124
4.79927	12.2405	0	0	3.96124
4.89928	12.0353	0	0	3.93067
4.99929	12.1037	0	0	3.94086
5.09929	11.967	0	0	3.92048
5.1993	11.8986	0	0	3.91029
5.2993	11.8986	0	0	3.91029
5.39931	11.8986	0	0	3.91029
5.49931	11.967	0	0	3.92048
5.59932	11.967	0	0	3.92048
5.69933	11.967	0	0	3.92048
5.79933	12.0353	0	0	3.93067
5.89934	11.8986	0	0	3.91029
5.99934	12.0353	0	0	3.93067
6.09935	12.2405	0	0	3.96124
6.19935	12.2405	0	0	3.96124
6.29936	11.967	0	0	3.92048
6.39937	11.967	0	0	3.92048
6.49937	11.967	0	0	3.92048
6.59938	11.967	0	0	3.92048
6.69938	11.8302	0	0	3.9001
6.79939	11.8986	0	0	3.91029
6.89939	11.8986	0	0	3.91029
6.9994	11.967	0	0	3.92048
7.09941	11.8986	0	0	3.91029
7.19941	11.8986	0	0	3.91029
7.29942	12.1037	0	0	3.94086
7.39942	12.0353	0	0	3.93067
7.49943	12.1037	0	0	3.94086
7.59943	12.1037	0	0	3.94086
7.69944	12.0353	0	0	3.93067
7.79945	11.967	0	0	3.92048
7.89945	11.8302	0	0	3.9001
7.99946	11.967	0	0	3.92048
8.09946	12.0353	0	0	3.93067
8.19947	11.967	0	0	3.92048
8.29947	11.8302	0	0	3.9001
8.39948	11.8986	0	0	3.91029
8.49949	11.967	0	0	3.92048
8.59949	11.967	0	0	3.92048
8.6995	12.1037	0	0	3.94086
8.7995	12.1721	0	0	3.95105
8.89951	12.1721	0	0	3.95105
8.99951	12.0353	0	0	3.93067
9.09952	11.967	0	0	3.92048
9.19953	11.967	0	0	3.92048
9.29953	11.967	0	0	3.92048
9.39954	11.8302	0	0	3.9001
9.49954	11.8986	0	0	3.91029
9.59955	11.967	0	0	3.92048
9.69955	11.967	0	0	3.92048
9.79956	11.8302	0	0	3.9001
9.89957	11.8302	0	0	3.9001
9.99957	11.967	0	0	3.92048
10.0996	12.1721	0	0	3.95105
10.1996	12.1721	0	0	3.95105
10.2996	12.2405	0	0	3.96124
10.3996	12.1721	0	0	3.95105
10.4996	11.967	0	0	3.92048
10.5996	11.967	0	0	3.92048
10.6996	11.967	0	0	3.92048
10.7996	11.967	0	0	3.92048
10.8996	11.967	0	0	3.92048
10.9996	11.8986	0	0	3.91029
11.0996	11.967	0	0	3.92048
11.1996	11.967	0	0	3.92048
11.2996	11.8986	0	0	3.91029
11.3997	11.967	0	0	3.92048
11.4997	12.1037	0	0	3.94086
11.5997	12.2405	0	0	3.96124
11.6997	12.2405	0	0	3.96124
11.7997	11.967	0	0	3.92048
11.8997	11.967	0	0	3.92048
11.9997	12.0353	0	0	3.93067
12.0997	11.967	0	0	3.92048
12.1997	11.8986	0	0	3.91029
12.2997	11.967	0	0	3.92048
12.3997	11.8986	0	0	3.91029
12.4997	11.967	0	0	3.92048
12.5997	11.8986	0	0	3.91029
12.6997	11.967	0	0	3.92048
12.7997	11.967	0	0	3.92048
12.8997	12.1037	0	0	3.94086
12.9997	12.1721	0	0	3.95105
13.0997	12.3089	0	0	3.97143
13.1998	12.0353	0	0	3.93067
13.2998	11.967	0	0	3.92048
13.3998	11.8986	0	0	3.91029
13.4998	11.967	0	0	3.92048
13.5998	11.967	0	0	3.92048
13.6998	11.967	0	0	3.92048
13.7998	12.0353	0	0	3.93067
13.8998	11.8986	0	0	3.91029
13.9998	12.0353	0	0	3.93067
14.0998	12.1037	0	0	3.94086
14.1998	12.1037	0	0	3.94086
14.2998	12.3089	0	0	3.97143
14.3998	12.3089	0	0	3.97143
14.4998	12.0353	0	0	3.93067
14.5998	11.967	0	0	3.92048
14.6998	11.967	0	0	3.92048
14.7998	11.8986	0	0	3.91029
14.8999	11.8302	0	0	3.9001
14.9999	11.967	0	0	3.92048
15.0999	12.0353	0	0	3.93067
15.1999	11.8986	0	0	3.91029
15.2999	11.6251	0	0	3.86953
15.3999	12.0353	0	0	3.93067
15.4999	11.967	0	0	3.92048
15.5999	12.1721	0	0	3.95105
15.6999	12.3773	0	0	3.98162
15.7999	11.967	0	0	3.92048
15.8999	11.967	0	0	3.92048
15.9999	11.967	0	0	3.92048
16.0999	12.0353	0	0	3.93067
16.1999	12.1037	0	0	3.94086
16.2999	12.2405	0	0	3.96124
16.3999	11.967	0	0	3.92048
16.4999	11.8302	0	0	3.9001
16.5999	12.1721	0	0	3.95105
16.7	12.2405	0	0	3.96124
16.8	11.7618	0	0	3.88991
16.9	12.1721	0	0	3.95105
17	12.2405	0	0	3.96124
17.1	12.4456	0	0	3.99181
17.2	12.2405	0	0	3.96124
17.3	11.967	0	0	3.92048
17.4	12.1037	0	0	3.94086
17.5	12.0353	0	0	3.93067
17.6	11.967	0	0	3.92048
17.7	12.0353	0	0	3.93067
17.8	12.0353	0	0	3.93067
17.9	12.0353	0	0	3.93067
18	12.0353	0	0	3.93067
18.1	12.1037	0	0	3.94086
18.2	12.1721	0	0	3.95105
18.3	12.2405	0	0	3.96124
18.4001	12.2405	0	0	3.96124
18.5001	12.2405	0	0	3.96124
18.6001	12.2405	0	0	3.96124
18.7001	11.967	0	0	3.92048
18.8001	11.967	0	0	3.92048
18.9001	11.967	0	0	3.92048
19.0001	12.0353	0	0	3.93067
19.0991	12.0353	0	0	3.93067
19.1991	11.967	0	0	3.92048
19.2991	11.8986	0	0	3.91029
19.3991	12.0353	0	0	3.93067
19.4991	11.967	0	0	3.92048
19.5991	12.0353	0	0	3.93067
19.6991	12.1721	0	0	3.95105
19.7991	12.3089	0	0	3.97143
19.8991	12.0353	0	0	3.93067
19.9991	11.967	0	0	3.92048
20.0991	11.967	0	0	3.92048
20.1992	11.8986	0	0	3.91029
20.2992	11.8986	0	0	3.91029
20.3992	11.8302	0	0	3.9001
20.4992	11.967	0	0	3.92048
20.5992	11.967	0	0	3.92048
20.6992	11.8302	0	0	3.9001
20.7992	11.967	0	0	3.92048
20.8992	11.967	0	0	3.92048
20.9992	12.1721	0	0	3.95105
21.0992	12.1721	0	0	3.95105
21.1992	12.2405	0	0	3.96124
21.2992	12.1721	0	0	3.95105
21.3992	11.8302	0	0	3.9001
21.4992	11.967	0	0	3.92048
21.5992	11.8986	0	0	3.91029
21.6992	11.967	0	0	3.92048
21.7992	11.8302	0	0	3.9001
21.8993	11.7618	0	0	3.88991
21.9993	11.8302	0	0	3.9001
22.0993	11.8302	0	0	3.9001
22.1993	11.7618	0	0	3.88991
22.2993	11.6934	0	0	3.87972
22.3993	11.6934	0	0	3.87972
22.4993	12.0353	0	0	3.93067
22.5993	11.967	0	0	3.92048
22.6993	11.967	0	0	3.92048
22.7993	11.967	0	0	3.92048
22.8993	11.8302	0	0	3.9001
22.9993	11.8302	0	0	3.9001
23.0993	11.6251	0	0	3.86953
23.1993	11.6934	0	0	3.87972
23.2993	11.7618	0	0	3.88991
23.3993	11.6251	0	0	3.86953
23.4993	11.6251	0	0	3.86953
23.5993	11.6934	0	0	3.87972
23.6994	11.6934	0	0	3.87972
23.7994	11.5567	0	0	3.85934
23.8994	11.6251	0	0	3.86953
23.9994	11.967	0	0	3.92048
24.0994	12.0353	0	0	3.93067
24.1994	11.8302	0	0	3.9001
24.2994	11.7618	0	0	3.88991
24.3994	11.6934	0	0	3.87972
24.4994	11.7618	0	0	3.88991
24.5994	11.6934	0	0	3.87972
24.6994	11.4883	0	0	3.84915
24.7994	11.6251	0	0	3.86953
24.8994	11.6934	0	0	3.87972
24.9994	11.6934	0	0	3.87972
25.0994	11.6251	0	0	3.86953
25.1994	11.6934	0	0	3.87972
25.2994	11.8302	0	0	3.9001
25.3995	11.8302	0	0	3.9001
25.4995	11.8302	0	0	3.9001
25.5995	11.6251	0	0	3.86953
25.6995	11.6251	0	0	3.86953
25.7995	11.4883	0	0	3.84915
25.8995	11.4883	0	0	3.84915
25.9995	11.6251	0	0	3.86953
26.0995	11.6251	0	0	3.86953
26.1995	11.4199	0	0	3.83896
26.2995	11.4199	0	0	3.83896
26.3995	11.6251	0	0	3.86953
26.4995	11.6934	0	0	3.87972
26.5995	11.7618	0	0	3.88991
26.6995	11.8302	0	0	3.9001
26.7995	11.8302	0	0	3.9001
26.8995	11.6251	0	0	3.86953
26.9995	11.4883	0	0	3.84915
27.0995	11.5567	0	0	3.85934
27.1996	11.4883	0	0	3.84915
27.2996	11.4883	0	0	3.84915
27.3996	11.4199	0	0	3.83896
27.4996	11.4199	0	0	3.83896
27.5996	11.4883	0	0	3.84915
27.6996	11.4883	0	0	3.84915
27.7996	11.4199	0	0	3.83896
27.8996	11.6251	0	0	3.86953
27.9996	11.6934	0	0	3.87972
28.0996	11.6251	0	0	3.86953
28.1996	11.4199	0	0	3.83896
28.2996	11.4199	0	0	3.83896
28.3996	11.4199	0	0	3.83896
28.4996	11.2831	0	0	3.81858
28.5996	11.2831	0	0	3.81858
28.6996	11.3515	0	0	3.82877
28.7996	11.3515	0	0	3.82877
28.8997	11.2148	0	0	3.80839
28.9997	11.2831	0	0	3.81858
29.0997	11.2831	0	0	3.81858
29.1997	11.3515	0	0	3.82877
29.2997	11.4199	0	0	3.83896
29.3997	11.4883	0	0	3.84915
29.4997	11.5567	180	0	3.85934
29.5997	11.6934	180	0	3.87972
29.6997	11.8986	180	0	3.91029
29.7997	12.5824	180	0	4.01219
29.8997	13.5398	180	0	4.15485
29.9997	14.839	180	0	4.34846
30.0997	16.0015	180	0	4.52168
30.1997	17.506	180	0	4.74586
30.2997	19.2155	180	0	5.00061
30.3997	20.7199	180	0	5.22478
30.4997	22.0876	0	0	5.42858
30.5997	23.1133	0	0	5.58143
30.6998	23.8656	0	0	5.69352
30.7998	24.2758	0	0	5.75466
30.8998	24.4126	0	0	5.77504
30.9998	24.481	0	0	5.78523
31.0998	24.4126	0	0	5.77504
31.1998	24.0707	0	0	5.72409
31.2998	24.0023	0	0	5.7139
31.3998	24.0707	0	0	5.72409
31.4998	24.1391	0	0	5.73428
31.5998	23.9339	0	0	5.70371
31.6998	23.7288	0	0	5.67314
31.7998	23.7288	0	0	5.67314
31.8998	23.7972	0	0	5.68333
31.9998	23.7972	0	0	5.68333
32.0998	23.7288	0	0	5.67314
32.1998	23.7288	0	0	5.67314
32.2998	23.8656	0	0	5.69352
32.3999	23.592	0	0	5.65276
32.4999	23.4553	0	0	5.63238
32.5999	23.4553	0	0	5.63238
32.6999	23.4553	0	0	5.63238
32.7999	23.2501	0	0	5.60181
32.8999	23.1817	0	0	5.59162
32.9999	23.3185	0	0	5.612
33.0999	23.3185	0	0	5.612
33.1999	23.1133	0	0	5.58143
33.2999	23.1133	0	0	5.58143
33.3999	23.3185	0	0	5.612
33.4999	23.3185	0	0	5.612
33.5999	23.4553	0	0	5.63238
33.6999	23.1817	0	0	5.59162
33.7999	23.1817	0	0	5.59162
33.8999	23.045	0	0	5.57124
33.9999	22.9082	0	0	5.55086
34.0999	22.8398	0	0	5.54067
34.2	22.9766	0	0	5.56105
34.3	22.8398	0	0	5.54067
34.4	22.6347	0	0	5.5101
34.5	22.4979	0	0	5.48972
34.6	22.4979	0	0	5.48972
34.7	23.1133	0	0	5.58143
34.8	22.7714	0	0	5.53048
34.9	22.8398	0	0	5.54067
35	23.045	0	0	5.57124
35.1	22.7714	0	0	5.53048
35.2	22.4979	0	0	5.48972
35.3	22.4979	0	0	5.48972
35.4	22.703	0	0	5.52029
35.5	22.5663	0	0	5.49991
35.6	22.4295	0	0	5.47953
35.7	22.3611	0	0	5.46934
35.8	22.6347	0	0	5.5101
35.9001	22.4295	0	0	5.47953
36.0001	22.3611	0	0	5.46934
36.1001	22.5663	0	0	5.49991
36.2001	22.7714	0	0	5.53048
36.3001	22.7714	0	0	5.53048
36.4001	22.703	0	0	5.52029
36.5001	22.5663	0	0	5.49991
36.5991	22.4979	0	0	5.48972
36.6991	22.4295	0	0	5.47953
36.7991	22.0876	0	0	5.42858
36.8991	22.3611	0	0	5.46934
36.9991	22.3611	0	0	5.46934
37.0991	22.2244	0	0	5.44896
37.1991	22.2244	0	0	5.44896
37.2991	22.2244	0	0	5.44896
37.3991	22.3611	0	0	5.46934
37.4991	22.156	0	0	5.43877
37.5991	22.3611	0	0	5.46934
37.6992	22.5663	0	0	5.49991
37.7992	22.5663	0	0	5.49991
37.8992	22.2244	0	0	5.44896
37.9992	22.0876	0	0	5.42858
38.0992	22.0876	0	0	5.42858
38.1992	22.0876	0	0	5.42858
38.2992	21.8141	0	0	5.38782
38.3992	21.8825	0	0	5.39801
38.4992	22.0876	0	0	5.42858
38.5992	22.0876	0	0	5.42858
38.6992	21.7457	0	0	5.37763
38.7992	21.9508	0	0	5.4082
38.8992	22.156	0	0	5.43877
38.9992	22.2928	0	0	5.45915
39.0992	22.0876	0	0	5.42858
39.1992	22.0192	0	0	5.41839
39.2992	21.9508	0	0	5.4082
39.3993	21.8825	0	0	5.39801
39.4993	21.5405	0	0	5.34706
39.5993	21.8141	0	0	5.38782
39.6993	21.7457	0	0	5.37763
39.7993	21.6773	0	0	5.36744
39.8993	21.4722	0	0	5.33687
39.9993	21.6773	0	0	5.36744
40.0993	21.6773	0	0	5.36744
40.1993	21.6773	0	0	5.36744
40.2993	21.6773	0	0	5.36744
40.3993	21.8825	0	0	5.39801
40.4993	22.0192	0	0	5.41839
40.5993	21.6773	0	0	5.36744
40.6993	21.4722	0	0	5.33687
40.7993	21.5405	0	0	5.34706
40.8993	21.5405	0	0	5.34706
40.9993	21.4038	0	0	5.32668
41.0994	21.267	0	0	5.3063
41.1994	21.3354	0	0	5.31649
41.2994	21.4038	0	0	5.32668
41.3994	21.3354	0	0	5.31649
41.4994	21.3354	0	0	5.31649
41.5994	21.5405	0	0	5.34706
41.6994	21.7457	0	0	5.37763
41.7994	21.5405	0	0	5.34706
41.8994	21.4722	0	0	5.33687
41.9994	21.5405	0	0	5.34706
42.0994	21.4038	0	0	5.32668
42.1994	21.1986	0	0	5.29611
42.2994	21.1302	0	0	5.28592
42.3994	21.267	0	0	5.3063
42.4994	21.1986	0	0	5.29611
42.5994	21.0619	0	0	5.27573
42.6994	20.9935	0	0	5.26554
42.7994	21.1986	0	0	5.29611
42.8995	21.1986	0	0	5.29611
42.9995	21.267	0	0	5.3063
43.0995	21.3354	0	0	5.31649
43.1995	21.3354	0	0	5.31649
43.2995	21.1302	0	0	5.28592
43.3995	20.9251	0	0	5.25535
43.4995	21.0619	0	0	5.27573
43.5995	20.9935	0	0	5.26554
43.6995	20.8567	0	0	5.24516
43.7995	20.7199	0	0	5.22478
43.8995	20.9251	0	0	5.25535
43.9995	20.9935	0	0	5.26554
44.0995	20.7883	0	0	5.23497
44.1995	20.6516	0	0	5.2146
44.2995	20.9251	0	0	5.25535
44.3995	21.1302	0	0	5.28592
44.4995	21.1986	0	0	5.29611
44.5996	20.9251	0	0	5.25535
44.6996	20.7883	0	0	5.23497
44.7996	20.7883	0	0	5.23497
44.8996	20.7199	0	0	5.22478
44.9996	20.6516	0	0	5.2146
45.0996	20.7883	0	0	5.23497
45.1996	20.6516	0	0	5.2146
45.2996	20.5832	0	0	5.20441
45.3996	20.5832	0	0	5.20441
45.4996	20.6516	0	0	5.2146
45.5996	20.7883	0	0	5.23497
45.6996	20.7883	0	0	5.23497
45.7996	20.8567	0	0	5.24516
45.8996	20.9251	0	0	5.25535
45.9996	20.6516	0	0	5.2146
46.0996	20.4464	0	0	5.18403
46.1996	20.5148	0	0	5.19421
46.2996	20.5148	0	0	5.19421
46.3997	20.5148	0	0	5.19421
46.4997	20.378	0	0	5.17384
46.5997	20.378	0	0	5.17384
46.6997	20.4464	0	0	5.18403
46.7997	20.4464	0	0	5.18403
46.8997	20.3097	0	0	5.16364
46.9997	20.5832	0	0	5.20441
47.0997	20.5832	0	0	5.20441
47.1997	20.6516	0	0	5.2146
47.2997	20.5832	0	0	5.20441
47.3997	20.378	0	0	5.17384
47.4997	20.4464	0	0	5.18403
47.5997	20.2413	0	0	5.15346
47.6997	20.1729	0	0	5.14327
47.7997	20.2413	0	0	5.15346
47.8997	20.2413	0	0	5.15346
47.9997	20.1045	0	0	5.13308
48.0998	20.2413	0	0	5.15346
48.1998	20.2413	0	0	5.15346
48.2998	20.3097	0	0	5.16364
48.3998	20.2413	0	0	5.15346
48.4998	20.2413	0	0	5.15346
48.5998	20.4464	0	0	5.18403
48.6998	20.5148	0	0	5.19421
48.7998	20.1729	0	0	5.14327
48.8998	20.1045	0	0	5.13308
48.9998	20.1045	0	0	5.13308
49.0998	20.0361	0	0	5.12289
49.1998	19.6942	0	0	5.07194
49.2998	19.8994	0	0	5.10251
49.3998	20.0361	0	0	5.12289
49.4998	19.9677	0	0	5.1127
49.5998	19.831	0	0	5.09232
49.6998	19.8994	0	0	5.10251
49.7998	20.1729	0	0	5.14327
49.8999	20.3097	0	0	5.16364
49.9999	20.1729	0	0	5.14327
50.0999	20.1045	0	0	5.13308
50.1999	20.0361	0	0	5.12289
50.2999	19.9677	0	0	5.1127
50.3999	19.831	0	0	5.09232
50.4999	19.831	0	0	5.09232
50.5999	19.6258	0	0	5.06175
50.6999	19.6942	0	0	5.07194
50.7999	19.6258	0	0	5.06175
50.8999	19.7626	0	0	5.08213
50.9999	19.6942	0	0	5.07194
51.0999	19.6942	0	0	5.07194
51.1999	19.6942	0	0	5.07194
51.2999	19.9677	0	0	5.1127
51.3999	19.8994	0	0	5.10251
51.4999	19.6258	0	0	5.06175
51.6	19.4891	0	0	5.04137
51.7	19.5574	0	0	5.05156
51.8	19.6258	0	0	5.06175
51.9	19.4891	0	0	5.04137
52	19.4891	0	0	5.04137
52.1	19.6258	0	0	5.06175
52.2	19.4891	0	0	5.04137
52.3	19.3523	0	0	5.02099
52.4	19.4207	0	0	5.03118
52.5	19.6258	0	0	5.06175
52.6	19.6942	0	0	5.07194
52.7	19.5574	0	0	5.05156
52.8	19.4891	0	0	5.04137
52.9	19.4207	0	0	5.03118
53	19.2839	0	0	5.0108
53.1	19.1471	0	0	4.99042
53.2	19.2155	0	0	5.00061
53.3	19.2839	0	0	5.0108
53.4001	19.2839	0	0	5.0108
53.5001	19.0788	0	0	4.98023
53.6001	19.0788	0	0	4.98023
53.7001	19.1471	0	0	4.99042
53.8001	19.2839	0	0	5.0108
53.9001	19.2839	0	0	5.0108
53.9991	19.4207	0	0	5.03118
54.0991	19.3523	0	0	5.02099
54.1991	19.2155	0	0	5.00061
54.2991	19.0788	0	0	4.98023
54.3991	19.0788	0	0	4.98023
54.4991	19.1471	0	0	4.99042
54.5991	18.942	0	0	4.95985
54.6991	18.8052	0	0	4.93947
54.7991	18.942	0	0	4.95985
54.8991	18.942	0	0	4.95985
54.9991	18.8736	0	0	4.94966
55.0992	18.8052	0	0	4.93947
55.1992	19.1471	0	0	4.99042
55.2992	19.2155	0	0	5.00061
55.3992	19.2155	0	0	5.00061
55.4992	19.0104	0	0	4.97004
55.5992	18.942	0	0	4.95985
55.6992	18.942	0	0	4.95985
55.7992	18.8052	0	0	4.93947
55.8992	18.7369	0	0	4.92928
55.9992	18.8052	0	0	4.93947
56.0992	18.7369	0	0	4.92928
56.1992	18.6001	0	0	4.9089
56.2992	18.8052	0	0	4.93947
56.3992	19.0788	0	0	4.98023
56.4992	19.0788	0	0	4.98023
56.5992	19.0104	0	0	4.97004
56.6992	19.0788	0	0	4.98023
56.7992	18.942	0	0	4.95985
56.8993	18.8052	0	0	4.93947
56.9993	18.5317	0	0	4.89871
57.0993	18.5317	0	0	4.89871
57.1993	18.6001	0	0	4.9089
57.2993	18.5317	0	0	4.89871
57.3993	18.3949	0	0	4.87833
57.4993	18.5317	0	0	4.89871
57.5993	18.4633	0	0	4.88852
57.6993	18.4633	0	0	4.88852
57.7993	18.5317	0	0	4.89871
57.8993	18.7369	0	0	4.92928
57.9993	18.8052	0	0	4.93947
58.0993	18.7369	0	0	4.92928
58.1993	18.3949	0	0	4.87833
58.2993	18.5317	0	0	4.89871
58.3993	18.5317	0	0	4.89871
58.4993	18.3949	0	0	4.87833
58.5994	18.6001	0	0	4.9089
58.6994	18.4633	0	0	4.88852
58.7994	18.4633	0	0	4.88852
58.8994	18.4633	0	0	4.88852
58.9994	18.1898	0	0	4.84776
59.0994	18.3949	0	0	4.87833
59.1994	18.5317	0	0	4.89871
59.2994	18.5317	0	0	4.89871
59.3994	18.6001	0	0	4.9089
59.4994	18.6001	0	0	4.9089
59.5994	18.5317	0	0	4.89871
59.6994	18.053	0	0	4.82738
59.7994	18.1898	0	0	4.84776
59.8994	18.1898	0	0	4.84776
59.9994	18.4633	0	0	4.88852
60.0994	17.9846	0	0	4.81719
60.1994	18.1898	0	0	4.84776
60.2994	18.3266	0	0	4.86814
60.3995	18.5317	0	0	4.89871
60.4995	18.2582	0	0	4.85795
60.5995	18.2582	0	0	4.85795
60.6995	18.4633	0	0	4.88852
60.7995	18.4633	0	0	4.88852
60.8995	18.2582	0	0	4.85795
60.9995	18.1214	0	0	4.83757
61.0995	18.1898	0	0	4.84776
61.1995	18.053	0	0	4.82738
61.2995	17.8479	0	0	4.79681
61.3995	17.9846	0	0	4.81719
61.4995	18.053	0	0	4.82738
61.5995	17.9846	0	0	4.81719
61.6995	17.8479	0	0	4.79681
61.7995	17.9846	0	0	4.81719
61.8995	18.1898	0	0	4.84776
61.9995	18.2582	0	0	4.85795
62.0996	18.1898	0	0	4.84776
62.1996	18.2582	0	0	4.85795
62.2996	18.1898	0	0	4.84776
62.3996	17.9163	0	0	4.807
62.4996	17.8479	0	0	4.79681
62.5996	17.8479	0	0	4.79681
62.6996	17.9163	0	0	4.807
62.7996	17.8479	0	0	4.79681
62.8996	17.7795	0	0	4.78662
62.9996	17.9846	0	0	4.81719
63.0996	17.8479	0	0	4.79681
63.1996	17.8479	0	0	4.79681
63.2996	17.9846	0	0	4.81719
63.3996	18.1214	0	0	4.83757
63.4996	18.053	0	0	4.82738
63.5996	17.9163	0	0	4.807
63.6996	17.7795	0	0	4.78662
63.7996	17.9163	0	0	4.807
63.8997	17.8479	0	0	4.79681
63.9997	17.6427	0	0	4.76624
64.0997	17.6427	0	0	4.76624
64.1997	17.7111	0	0	4.77643
64.2997	17.7111	0	0	4.77643
64.3997	17.5743	0	0	4.75605
64.4997	17.6427	0	0	4.76624
64.5997	17.7111	0	0	4.77643
64.6997	17.9163	0	0	4.807
64.7997	17.9163	0	0	4.807
64.8997	17.9163	0	0	4.807
64.9997	17.7111	0	0	4.77643
65.0997	17.506	0	0	4.74586
65.1997	17.4376	0	0	4.73567
65.2997	17.506	0	0	4.74586
65.3997	17.5743	0	0	4.75605
65.4997	17.5743	0	0	4.75605
65.5998	17.3008	0	0	4.71529
65.6998	17.3692	0	0	4.72548
65.7998	17.4376	0	0	4.73567
65.8998	17.4376	0	0	4.73567
65.9998	17.4376	0	0	4.73567
66.0998	17.7111	0	0	4.77643
66.1998	17.6427	0	0	4.76624
66.2998	17.506	0	0	4.74586
66.3998	17.4376	0	0	4.73567
66.4998	17.3692	0	0	4.72548
66.5998	17.4376	0	0	4.73567
66.6998	17.164	0	0	4.69491
66.7998	17.164	0	0	4.69491
66.8998	17.2324	0	0	4.7051
66.9998	17.164	0	0	4.69491
67.0998	17.0273	0	0	4.67453
67.1998	17.0273	0	0	4.67453
67.2998	17.3008	0	0	4.71529
67.3999	17.3692	0	0	4.72548
67.4999	17.3008	0	0	4.71529
67.5999	17.6427	0	0	4.76624
67.6999	17.2324	0	0	4.7051
67.7999	17.164	0	0	4.69491
67.8999	17.0957	0	0	4.68472
67.9999	17.164	0	0	4.69491
68.0999	17.0273	0	0	4.67453
68.1999	17.0957	0	0	4.68472
68.2999	16.9589	0	0	4.66434
68.3999	16.9589	0	0	4.66434
68.4999	17.0957	0	0	4.68472
68.5999	16.7538	0	0	4.63377
68.6999	17.0957	0	0	4.68472
68.7999	17.3008	0	0	4.71529
68.8999	17.3008	0	0	4.71529
68.9999	17.0957	0	0	4.68472
69.1	17.0273	0	0	4.67453
69.2	16.7538	0	0	4.63377
69.3	17.164	0	0	4.69491
69.4	16.8905	0	0	4.65415
69.5	16.7538	0	0	4.63377
69.6	16.8221	0	0	4.64396
69.7	16.8905	0	0	4.65415
69.8	16.8221	0	0	4.64396
69.9	16.8221	0	0	4.64396
70	17.0273	0	0	4.67453
70.1	17.0957	0	0	4.68472
70.2	17.0273	0	0	4.67453
70.3	16.8905	0	0	4.65415
70.4	16.8905	0	0	4.65415
70.5	16.8221	0	0	4.64396
70.6	16.617	0	0	4.61339
70.7	16.617	0	0	4.61339
70.8	16.8905	0	0	4.65415
70.9001	16.8221	0	0	4.64396
71.0001	16.617	0	0	4.61339
71.1001	16.6854	0	0	4.62358
71.2001	16.8221	0	0	4.64396
71.3001	17.0273	0	0	4.67453
71.4001	16.8905	0	0	4.65415
71.4991	16.9589	0	0	4.66434
71.5991	16.8221	0	0	4.64396
71.6991	16.7538	0	0	4.63377
71.7991	16.6854	0	0	4.62358
71.8991	16.7538	0	0	4.63377
71.9991	16.7538	0	0	4.63377
72.0991	16.5486	0	0	4.6032
72.1991	16.5486	0	0	4.6032
72.2991	16.617	0	0	4.61339
72.3991	16.6854	0	0	4.62358
72.4991	16.5486	0	0	4.6032
72.5992	16.4802	0	0	4.59301
72.6992	16.617	0	0	4.61339
72.7992	16.9589	0	0	4.66434
72.8992	16.8221	0	0	4.64396
72.9992	16.5486	0	0	4.6032
73.0992	16.5486	0	0	4.6032
73.1992	16.4802	0	0	4.59301
73.2992	16.4118	0	0	4.58282
73.3992	16.4118	0	0	4.58282
73.4992	16.4802	0	0	4.59301
73.5992	16.4802	0	0	4.59301
73.6992	16.3435	0	0	4.57263
73.7992	16.4118	0	0	4.58282
73.8992	16.4118	0	0	4.58282
73.9992	16.5486	0	0	4.6032
74.0992	16.5486	0	0	4.6032
74.1992	16.6854	0	0	4.62358
74.2992	16.617	0	0	4.61339
74.3993	16.3435	0	0	4.57263
74.4993	16.2751	0	0	4.56244
74.5993	16.3435	0	0	4.57263
74.6993	16.4802	0	0	4.59301
74.7993	16.3435	0	0	4.57263
74.8993	16.2751	0	0	4.56244
74.9993	16.2067	0	0	4.55225
75.0993	16.3435	0	0	4.57263
75.1993	16.2067	0	0	4.55225
75.2993	16.0699	0	0	4.53187
75.3993	16.3435	0	0	4.57263
75.4993	16.4802	0	0	4.59301
75.5993	16.4802	0	0	4.59301
75.6993	16.3435	0	0	4.57263
75.7993	16.2067	0	0	4.55225
75.8993	16.2751	0	0	4.56244
75.9993	16.0699	0	0	4.53187
76.0994	16.0699	0	0	4.53187
76.1994	16.2067	0	0	4.55225
76.2994	16.0699	0	0	4.53187
76.3994	16.0015	0	0	4.52168
76.4994	15.9332	0	0	4.51149
76.5994	16.0015	0	0	4.52168
76.6994	16.0699	0	0	4.53187
76.7994	16.0699	0	0	4.53187
76.8994	16.2067	0	0	4.55225
76.9994	16.3435	0	0	4.57263
77.0994	16.2067	0	0	4.55225
77.1994	16.0015	0	0	4.52168
77.2994	16.0015	0	0	4.52168
77.3994	16.0699	0	0	4.53187
77.4994	16.0015	0	0	4.52168
77.5994	15.9332	0	0	4.51149
77.6994	16.0699	0	0	4.53187
77.7994	16.0699	0	0	4.53187
77.8995	16.0015	0	0	4.52168
77.9995	15.7964	0	0	4.49111
78.0995	16.1383	0	0	4.54206
78.1995	16.2067	0	0	4.55225
78.2995	16.2067	0	0	4.55225
78.3995	16.0015	0	0	4.52168
78.4995	16.0015	0	0	4.52168
78.5995	16.0699	0	0	4.53187
78.6995	15.9332	0	0	4.51149
78.7995	15.8648	0	0	4.5013
78.8995	16.0015	0	0	4.52168
78.9995	15.8648	0	0	4.5013
79.0995	15.7964	0	0	4.49111
79.1995	15.7964	0	0	4.49111
79.2995	15.7964	0	0	4.49111
79.3995	15.8648	0	0	4.5013
79.4995	15.7964	0	0	4.49111
79.5996	16.0015	0	0	4.52168
79.6996	16.0015	0	0	4.52168
79.7996	16.0015	0	0	4.52168
79.8996	15.728	0	0	4.48092
79.9996	15.728	0	0	4.48092
80.0996	15.7964	0	0	4.49111
80.1996	15.728	0	0	4.48092
80.2996	15.5912	0	0	4.46054
80.3996	15.5912	0	0	4.46054
80.4996	15.6596	0	0	4.47073
80.5996	15.728	0	0	4.48092
80.6996	15.5912	0	0	4.46054
80.7996	15.728	0	0	4.48092
80.8996	15.8648	0	0	4.5013
80.9996	16.0015	0	0	4.52168
81.0996	15.8648	0	0	4.5013
81.1996	15.7964	0	0	4.49111
81.2996	15.6596	0	0	4.47073
81.3997	15.5912	0	0	4.46054
81.4997	15.5229	0	0	4.45035
81.5997	15.6596	0	0	4.47073
81.6997	15.6596	0	0	4.47073
81.7997	15.4545	0	0	4.44016
81.8997	15.3861	0	0	4.42997
81.9997	15.5229	0	0	4.45035
82.0997	15.6596	0	0	4.47073
82.1997	15.4545	0	0	4.44016
82.2997	15.6596	0	0	4.47073
82.3997	15.7964	0	0	4.49111
82.4997	15.7964	0	0	4.49111
82.5997	15.5912	0	0	4.46054
82.6997	15.3861	0	0	4.42997
82.7997	15.4545	0	0	4.44016
82.8997	15.5229	0	0	4.45035
82.9997	15.3861	0	0	4.42997
83.0998	15.2493	0	0	4.4096
83.1998	15.3861	0	0	4.42997
83.2998	15.2493	0	0	4.4096
83.3998	15.2493	0	0	4.4096
83.4998	15.4545	0	0	4.44016
83.5998	15.5229	0	0	4.45035
83.6998	15.728	0	0	4.48092
83.7998	15.4545	0	0	4.44016
83.8998	15.6596	0	0	4.47073
83.9998	15.5229	0	0	4.45035
84.0998	15.3177	0	0	4.41978
84.1998	15.3177	0	0	4.41978
84.2998	15.2493	0	0	4.4096
84.3998	15.2493	0	0	4.4096
84.4998	15.3861	0	0	4.42997
84.5998	15.181	0	0	4.3994
84.6998	15.181	0	0	4.3994
84.7998	15.2493	0	0	4.4096
84.8999	15.181	0	0	4.3994
84.9999	15.181	0	0	4.3994
85.0999	15.4545	0	0	4.44016
85.1999	15.5229	0	0	4.45035
85.2999	15.3861	0	0	4.42997
85.3999	15.181	0	0	4.3994
85.4999	15.1126	0	0	4.38922
85.5999	15.3177	0	0	4.41978
85.6999	15.4545	0	0	4.44016
85.7999	14.9758	0	0	4.36883
85.8999	15.181	0	0	4.3994
85.9999	15.181	0	0	4.3994
86.0999	15.3177	0	0	4.41978
86.1999	15.2493	0	0	4.4096
86.2999	15.2493	0	0	4.4096
86.3999	15.4545	0	0	4.44016
86.4999	15.4545	0	0	4.44016
86.6	15.6596	0	0	4.47073
86.7	15.5229	0	0	4.45035
86.8	15.2493	0	0	4.4096
86.9	15.1126	0	0	4.38922
87	15.0442	0	0	4.37903
87.1	15.2493	0	0	4.4096
87.2	15.181	0	0	4.3994
87.3	14.9758	0	0	4.36883
87.4	14.9758	0	0	4.36883
87.5	14.9758	0	0	4.36883
87.6	15.0442	0	0	4.37903
87.7	14.9758	0	0	4.36883
87.8	15.0442	0	0	4.37903
87.9	15.181	0	0	4.3994
88	15.2493	0	0	4.4096
88.1	15.0442	0	0	4.37903
88.2	14.9074	0	0	4.35865
88.3	14.9074	0	0	4.35865
88.4001	14.9074	0	0	4.35865
88.5001	14.7707	0	0	4.33826
88.6001	14.9758	0	0	4.36883
88.7001	14.9758	0	0	4.36883
88.8001	14.9074	0	0	4.35865
88.9001	14.7707	0	0	4.33826
88.9991	14.9758	0	0	4.36883
89.0991	15.0442	0	0	4.37903
89.1991	15.1126	0	0	4.38922
89.2991	15.0442	0	0	4.37903
89.3991	15.0442	0	0	4.37903
89.4991	14.9758	0	0	4.36883
89.5991	14.7707	0	0	4.33826
89.6991	14.7023	0	0	4.32808
89.7991	14.7707	0	0	4.33826
89.8991	14.7707	0	0	4.33826
89.9991	14.7707	0	0	4.33826
90.0992	14.7707	0	0	4.33826
90.1992	14.7707	0	0	4.33826
90.2992	14.7707	0	0	4.33826
90.3992	14.839	0	0	4.34846
90.4992	14.9074	0	0	4.35865
90.5992	15.0442	0	0	4.37903
90.6992	15.0442	0	0	4.37903
90.7992	14.7707	0	0	4.33826
90.8992	14.7023	0	0	4.32808
90.9992	14.9074	0	0	4.35865
91.0992	14.7707	0	0	4.33826
91.1992	14.5655	0	0	4.3077
91.2992	14.6339	0	0	4.31789
91.3992	14.7023	0	0	4.32808
91.4992	14.6339	0	0	4.31789
91.5992	14.4971	0	0	4.29751
91.6992	14.6339	0	0	4.31789
91.7993	14.839	0	0	4.34846
91.8993	14.9758	0	0	4.36883
91.9993	14.9074	0	0	4.35865
92.0993	14.7707	0	0	4.33826
92.1993	14.7023	0	0	4.32808
92.2993	14.5655	0	0	4.3077
92.3993	14.4287	0	0	4.28732
92.4993	14.6339	0	0	4.31789
92.5993	14.6339	0	0	4.31789
92.6993	14.5655	0	0	4.3077
92.7993	14.4971	0	0	4.29751
92.8993	14.5655	0	0	4.3077
92.9993	14.6339	0	0	4.31789
93.0993	14.5655	0	0	4.3077
93.1993	14.7023	0	0	4.32808
93.2993	14.7023	0	0	4.32808
93.3993	14.7023	0	0	4.32808
93.4993	14.5655	0	0	4.3077
93.5994	14.3604	0	0	4.27713
93.6994	14.4971	0	0	4.29751
93.7994	14.4287	0	0	4.28732
93.8994	14.3604	0	0	4.27713
93.9994	14.4971	0	0	4.29751
94.0994	14.4287	0	0	4.28732
94.1994	14.4971	0	0	4.29751
94.2994	14.292	0	0	4.26694
94.3994	14.3604	0	0	4.27713
94.4994	14.4971	0	0	4.29751
94.5994	14.6339	0	0	4.31789
94.6994	14.5655	0	0	4.3077
94.7994	14.7023	0	0	4.32808
94.8994	14.4971	0	0	4.29751
94.9994	14.3604	0	0	4.27713
95.0994	14.292	0	0	4.26694
95.1994	14.292	0	0	4.26694
95.2995	14.4287	0	0	4.28732
95.3995	14.2236	0	0	4.25675
95.4995	14.292	0	0	4.26694
95.5995	14.292	0	0	4.26694
95.6995	14.2236	0	0	4.25675
95.7995	14.2236	0	0	4.25675
95.8995	14.292	0	0	4.26694
95.9995	14.4971	0	0	4.29751
96.0995	14.4287	0	0	4.28732
96.1995	14.2236	0	0	4.25675
96.2995	14.1552	0	0	4.24656
96.3995	14.292	0	0	4.26694
96.4995	14.1552	0	0	4.24656
96.5995	14.0868	0	0	4.23637
96.6995	14.0868	0	0	4.23637
96.7995	14.2236	0	0	4.25675
96.8995	14.2236	0	0	4.25675
96.9995	14.1552	0	0	4.24656
97.0996	14.1552	0	0	4.24656
97.1996	14.3604	0	0	4.27713
97.2996	14.3604	0	0	4.27713
97.3996	14.3604	0	0	4.27713
97.4996	14.2236	0	0	4.25675
97.5996	14.1552	0	0	4.24656
97.6996	14.0868	0	0	4.23637
97.7996	14.0184	0	0	4.22618
97.8996	14.0868	0	0	4.23637
97.9996	14.2236	0	0	4.25675
98.0996	14.0868	0	0	4.23637
98.1996	13.9501	0	0	4.21599
98.2996	14.1552	0	0	4.24656
98.3996	14.1552	0	0	4.24656
98.4996	14.2236	0	0	4.25675
98.5996	14.1552	0	0	4.24656
98.6996	14.292	0	0	4.26694
98.7997	14.3604	0	0	4.27713
98.8997	14.0868	0	0	4.23637
99.0837	14.0868	0	0	4.23637
99.1837	14.1552	0	0	4.24656
99.2837	14.0184	0	0	4.22618
99.3837	13.9501	0	0	4.21599
99.4837	13.9501	0	0	4.21599
99.5837	13.9501	0	0	4.21599
99.6837	14.0184	0	0	4.22618
99.7837	14.0868	0	0	4.23637
99.8837	14.292	0	0	4.26694
99.9837	14.4287	0	0	4.28732
100.084	14.2236	0	0	4.25675
100.184	14.0868	0	0	4.23637
100.284	14.1552	0	0	4.24656
100.384	13.8817	0	0	4.2058
100.484	13.8817	0	0	4.2058
100.584	13.8817	0	0	4.2058
100.684	14.0184	0	0	4.22618
100.784	14.0184	0	0	4.22618
100.884	13.7449	0	0	4.18542
100.984	13.8133	0	0	4.19561
101.084	13.9501	0	0	4.21599
101.184	14.0184	0	0	4.22618
101.284	14.2236	0	0	4.25675
101.384	14.0868	0	0	4.23637
101.484	13.6765	0	0	4.17523
101.584	13.8133	0	0	4.19561
101.684	14.0868	0	0	4.23637
101.784	13.8817	0	0	4.2058
101.884	14.0184	0	0	4.22618
101.984	13.8133	0	0	4.19561
102.084	13.8133	0	0	4.19561
102.184	13.8817	0	0	4.2058
102.284	13.8133	0	0	4.19561
102.384	13.8133	0	0	4.19561
102.484	13.7449	0	0	4.18542
102.584	14.0184	0	0	4.22618
102.684	14.0868	0	0	4.23637
102.784	14.0868	0	0	4.23637
102.884	13.8817	0	0	4.2058
102.984	13.8817	0	0	4.2058
103.084	13.8133	0	0	4.19561
103.184	13.6765	0	0	4.17523
103.284	13.6082	0	0	4.16504
103.384	13.6082	0	0	4.16504
103.484	13.6765	0	0	4.17523
103.584	13.6082	0	0	4.16504
103.684	13.6082	0	0	4.16504
103.784	13.6765	0	0	4.17523
103.884	13.8817	0	0	4.2058
103.984	13.8133	0	0	4.19561
104.084	13.8817	0	0	4.2058
104.184	14.0184	0	0	4.22618
104.284	13.8133	0	0	4.19561
104.384	13.6082	0	0	4.16504
104.484	13.6082	0	0	4.16504
104.584	13.7449	0	0	4.18542
104.684	13.6765	0	0	4.17523
104.784	13.5398	0	0	4.15485
104.884	13.6082	0	0	4.16504
104.984	13.6082	0	0	4.16504
105.084	13.5398	0	0	4.15485
105.184	13.4714	0	0	4.14466
105.284	13.6082	0	0	4.16504
105.384	13.6765	0	0	4.17523
105.484	13.8133	0	0	4.19561
105.584	13.8133	0	0	4.19561
105.684	13.7449	0	0	4.18542
105.784	13.6765	0	0	4.17523
105.884	13.6082	0	0	4.16504
105.984	13.5398	0	0	4.15485
106.084	13.6082	0	0	4.16504
106.184	13.5398	0	0	4.15485
106.284	13.4714	0	0	4.14466
106.384	13.403	0	0	4.13447
106.483	13.403	0	0	4.13447
106.583	13.6082	0	0	4.16504
106.683	13.4714	0	0	4.14466
106.783	13.6082	0	0	4.16504
106.883	13.7449	0	0	4.18542
106.983	13.7449	0	0	4.18542
107.083	13.6765	0	0	4.17523
107.183	13.5398	0	0	4.15485
107.283	13.5398	0	0	4.15485
107.383	13.4714	0	0	4.14466
107.483	13.403	0	0	4.13447
107.583	13.403	0	0	4.13447
107.683	13.4714	0	0	4.14466
107.783	13.3346	0	0	4.12428
107.883	13.3346	0	0	4.12428
107.983	13.4714	0	0	4.14466
108.083	13.5398	0	0	4.15485
108.183	13.6082	0	0	4.16504
108.283	13.5398	0	0	4.15485
108.383	13.6082	0	0	4.16504
108.483	13.6082	0	0	4.16504
108.583	13.4714	0	0	4.14466
108.683	13.3346	0	0	4.12428
108.783	13.2662	0	0	4.11409
108.883	13.2662	0	0	4.11409
108.983	13.2662	0	0	4.11409
109.083	13.1979	0	0	4.1039
109.183	13.2662	0	0	4.11409
109.283	13.2662	0	0	4.11409
109.383	13.2662	0	0	4.11409
109.483	13.3346	0	0	4.12428
109.583	13.6082	0	0	4.16504
109.683	13.6082	0	0	4.16504
109.783	13.5398	0	0	4.15485
109.883	13.3346	0	0	4.12428
109.983	13.4714	0	0	4.14466
110.083	13.403	0	0	4.13447
110.183	13.2662	0	0	4.11409
110.283	13.1979	0	0	4.1039
110.383	13.3346	0	0	4.12428
110.483	13.3346	0	0	4.12428
110.583	13.2662	0	0	4.11409
110.683	13.3346	0	0	4.12428
110.783	13.403	0	0	4.13447
110.883	13.5398	0	0	4.15485
110.983	13.6082	0	0	4.16504
111.083	13.6082	0	0	4.16504
111.183	13.4714	0	0	4.14466
111.283	13.2662	0	0	4.11409
111.383	13.2662	0	0	4.11409
111.483	13.2662	0	0	4.11409
111.583	13.2662	0	0	4.11409
111.683	13.1979	0	0	4.1039
111.783	13.1295	0	0	4.09371
111.883	13.1295	0	0	4.09371
111.983	13.2662	0	0	4.11409
112.083	13.1295	0	0	4.09371
112.183	13.2662	0	0	4.11409
112.283	13.403	0	0	4.13447
112.383	13.4714	0	0	4.14466
112.483	13.3346	0	0	4.12428
112.583	13.2662	0	0	4.11409
112.683	13.1979	0	0	4.1039
112.783	12.9243	0	0	4.06314
112.883	13.2662	0	0	4.11409
112.983	13.0611	0	0	4.08352
113.083	13.1979	0	0	4.1039
113.183	13.1295	0	0	4.09371
113.283	13.0611	0	0	4.08352
113.383	13.1295	0	0	4.09371
113.483	13.3346	0	0	4.12428
113.583	13.4714	0	0	4.14466
113.684	13.3346	0	0	4.12428
113.784	13.5398	0	0	4.15485
113.884	13.2662	0	0	4.11409
113.984	13.1979	0	0	4.1039
114.084	13.1295	0	0	4.09371
114.184	13.0611	0	0	4.08352
114.284	12.9927	0	0	4.07333
114.384	13.0611	0	0	4.08352
114.484	12.9927	0	0	4.07333
114.584	13.0611	0	0	4.08352
114.684	13.1295	0	0	4.09371
114.784	13.1295	0	0	4.09371
114.884	13.1295	0	0	4.09371
114.984	13.3346	0	0	4.12428
115.084	13.3346	0	0	4.12428
115.184	13.1979	0	0	4.1039
115.284	13.0611	0	0	4.08352
115.384	13.0611	0	0	4.08352
115.484	13.0611	0	0	4.08352
115.584	13.0611	0	0	4.08352
115.684	12.9927	0	0	4.07333
115.784	12.9243	0	0	4.06314
115.884	12.9927	0	0	4.07333
115.984	12.9927	0	0	4.07333
116.084	12.9243	0	0	4.06314
116.184	13.1295	0	0	4.09371
116.284	13.1295	0	0	4.09371
116.384	13.1979	0	0	4.1039
116.484	13.3346	0	0	4.12428
116.584	13.1295	0	0	4.09371
116.684	13.0611	0	0	4.08352
116.784	12.8559	0	0	4.05295
116.884	12.8559	0	0	4.05295
116.984	12.9927	0	0	4.07333
117.084	12.9243	0	0	4.06314
117.184	12.7876	0	0	4.04276
117.284	12.7876	0	0	4.04276
117.384	12.8559	0	0	4.05295
117.484	12.9243	0	0	4.06314
117.584	12.9243	0	0	4.06314
117.684	13.0611	0	0	4.08352
117.784	13.1295	0	0	4.09371
117.884	12.9243	0	0	4.06314
117.984	12.8559	0	0	4.05295
118.084	12.9243	0	0	4.06314
118.184	12.8559	0	0	4.05295
118.284	12.8559	0	0	4.05295
118.384	12.7876	0	0	4.04276
118.484	12.9243	0	0	4.06314
118.584	12.9243	0	0	4.06314
118.684	12.7876	0	0	4.04276
118.784	12.7876	0	0	4.04276
118.884	12.9927	0	0	4.07333
118.984	13.0611	0	0	4.08352
119.084	13.1295	0	0	4.09371
119.184	12.8559	0	0	4.05295
119.284	12.8559	0	0	4.05295
119.384	12.8559	0	0	4.05295
119.484	12.7876	0	0	4.04276
119.584	12.7876	0	0	4.04276
119.684	12.8559	0	0	4.05295
119.784	12.7876	0	0	4.04276
119.884	12.7876	0	0	4.04276
119.984	12.7876	0	0	4.04276
120.084	12.8559	0	0	4.05295
120.184	12.8559	0	0	4.05295
120.284	12.9243	0	0	4.06314
120.384	13.0611	0	0	4.08352
120.484	13.1295	0	0	4.09371
120.584	12.9243	0	0	4.06314
120.684	12.7876	0	0	4.04276
120.784	12.7876	0	0	4.04276
120.884	12.8559	0	0	4.05295
120.984	12.8559	0	0	4.05295
121.084	12.7192	0	0	4.03257
121.184	12.7192	0	0	4.03257
121.284	12.7192	0	0	4.03257
121.384	12.7876	0	0	4.04276
121.484	12.7192	0	0	4.03257
121.584	12.7876	0	0	4.04276
121.684	12.9243	0	0	4.06314
121.784	12.9927	0	0	4.07333
121.884	12.9927	0	0	4.07333
121.984	12.8559	0	0	4.05295
122.084	12.7876	0	0	4.04276
122.184	12.5824	0	0	4.01219
122.284	12.4456	0	0	3.99181
122.384	12.5824	0	0	4.01219
122.484	12.6508	0	0	4.02238
122.584	12.6508	0	0	4.02238
122.684	12.514	0	0	4.002
122.784	12.5824	0	0	4.01219
122.884	12.5824	0	0	4.01219
122.984	12.6508	0	0	4.02238
123.084	12.7876	0	0	4.04276
123.184	12.9243	0	0	4.06314
123.284	12.9243	0	0	4.06314
123.384	12.8559	0	0	4.05295
123.484	12.7192	0	0	4.03257
123.584	12.7876	0	0	4.04276
123.684	12.7192	0	0	4.03257
123.784	12.4456	0	0	3.99181
123.884	12.6508	0	0	4.02238
123.983	12.6508	0	0	4.02238
124.083	12.514	0	0	4.002
124.183	12.514	0	0	4.002
124.283	12.5824	0	0	4.01219
124.383	12.7192	0	0	4.03257
124.483	12.8559	0	0	4.05295
124.583	12.8559	0	0	4.05295
124.683	12.9243	0	0	4.06314
124.783	12.7876	0	0	4.04276
124.883	12.6508	0	0	4.02238
124.983	12.514	0	0	4.002
125.083	12.5824	0	0	4.01219
125.183	12.514	0	0	4.002
125.283	12.514	0	0	4.002
125.383	12.3773	0	0	3.98162
125.483	12.4456	0	0	3.99181
125.583	12.514	0	0	4.002
125.683	12.4456	0	0	3.99181
125.783	12.3773	0	0	3.98162
125.883	12.514	0	0	4.002
125.983	12.7192	0	0	4.03257
126.083	12.7876	0	0	4.04276
126.183	12.5824	0	0	4.01219
126.283	12.5824	0	0	4.01219
126.383	12.514	0	0	4.002
126.483	12.3773	0	0	3.98162
126.583	12.4456	0	0	3.99181
126.683	12.4456	0	0	3.99181
126.783	12.4456	0	0	3.99181
126.883	12.2405	0	0	3.96124
126.983	12.3773	0	0	3.98162
127.083	12.4456	0	0	3.99181
127.183	12.4456	0	0	3.99181
127.283	12.4456	0	0	3.99181
127.383	12.5824	0	0	4.01219
127.483	12.7876	0	0	4.04276
127.583	12.6508	0	0	4.02238
127.683	12.4456	0	0	3.99181
127.783	12.3773	0	0	3.98162
127.883	12.3773	0	0	3.98162
127.983	12.3089	0	0	3.97143
128.083	12.2405	0	0	3.96124
128.183	12.3773	0	0	3.98162
128.283	12.3089	0	0	3.97143
128.383	12.3089	0	0	3.97143
128.483	12.3773	0	0	3.98162
128.583	12.4456	0	0	3.99181
128.683	12.5824	0	0	4.01219
128.783	12.5824	0	0	4.01219
128.883	12.5824	0	0	4.01219
128.983	12.514	0	0	4.002
129.083	12.514	0	0	4.002
129.183	12.3773	0	0	3.98162
129.283	12.3089	0	0	3.97143
129.383	12.3773	0	0	3.98162
129.483	12.4456	0	0	3.99181
129.583	12.3773	0	0	3.98162
129.683	12.3089	0	0	3.97143
129.783	12.3773	0	0	3.98162
129.883	12.3089	0	0	3.97143
129.983	12.4456	0	0	3.99181
130.083	12.4456	0	0	3.99181
130.183	12.6508	0	0	4.02238
130.283	12.514	0	0	4.002
130.383	12.3089	0	0	3.97143
130.483	12.3773	0	0	3.98162
130.583	12.4456	0	0	3.99181
130.683	12.4456	0	0	3.99181
130.783	12.2405	0	0	3.96124
130.883	12.2405	0	0	3.96124
130.983	12.3089	0	0	3.97143
131.083	12.3089	0	0	3.97143
131.184	12.2405	0	0	3.96124
131.284	12.2405	0	0	3.96124
131.384	12.3773	0	0	3.98162
131.484	12.4456	0	0	3.99181
131.584	12.514	0	0	4.002
131.684	12.514	0	0	4.002
131.784	12.3089	0	0	3.97143
131.884	12.1721	0	0	3.95105
131.984	12.1721	0	0	3.95105
132.084	12.2405	0	0	3.96124
132.184	12.2405	0	0	3.96124
132.284	12.1721	0	0	3.95105
132.384	12.1721	0	0	3.95105
132.484	12.2405	0	0	3.96124
132.584	12.2405	0	0	3.96124
132.684	12.3089	0	0	3.97143
132.784	12.3089	0	0	3.97143
132.884	12.4456	0	0	3.99181
132.984	12.514	0	0	4.002
133.084	12.3773	0	0	3.98162
133.184	12.3089	0	0	3.97143
133.284	12.3089	0	0	3.97143
133.384	12.2405	0	0	3.96124
133.484	12.1721	0	0	3.95105
133.584	12.1721	0	0	3.95105
133.684	12.1721	0	0	3.95105
133.784	12.0353	0	0	3.93067
133.884	11.967	0	0	3.92048
133.984	12.1037	0	0	3.94086
134.084	12.2405	0	0	3.96124
134.184	12.2405	0	0	3.96124
134.284	12.3089	0	0	3.97143
134.384	12.2405	0	0	3.96124
134.484	12.2405	0	0	3.96124
134.584	12.2405	0	0	3.96124
134.684	12.1037	0	0	3.94086
134.784	12.2405	0	0	3.96124
134.884	12.1721	0	0	3.95105
134.984	12.1037	0	0	3.94086
135.084	11.967	0	0	3.92048
135.184	12.0353	0	0	3.93067
135.284	11.967	0	0	3.92048
135.384	12.1037	0	0	3.94086
135.484	12.1721	0	0	3.95105
135.584	12.3773	0	0	3.98162
135.684	12.4456	0	0	3.99181
135.784	12.1037	0	0	3.94086
135.884	12.1037	0	0	3.94086
135.984	12.1037	0	0	3.94086
136.084	12.1721	0	0	3.95105
136.184	12.1037	0	0	3.94086
136.284	12.0353	0	0	3.93067
136.384	12.0353	0	0	3.93067
136.484	12.1037	0	0	3.94086
136.584	12.1037	0	0	3.94086
136.684	12.0353	0	0	3.93067
136.784	12.1721	0	0	3.95105
136.884	12.3089	0	0	3.97143
136.984	12.2405	0	0	3.96124
137.084	12.2405	0	0	3.96124
137.184	12.2405	0	0	3.96124
137.284	12.0353	0	0	3.93067
137.384	11.8986	0	0	3.91029
137.484	11.967	0	0	3.92048
137.584	11.967	0	0	3.92048
137.684	11.967	0	0	3.92048
137.784	11.967	0	0	3.92048
137.884	11.8302	0	0	3.9001
137.984	11.6934	0	0	3.87972
138.084	11.967	0	0	3.92048
138.184	12.1037	0	0	3.94086
138.284	12.1721	0	0	3.95105
138.384	12.1037	0	0	3.94086
138.484	11.8986	0	0	3.91029
138.584	12.2405	0	0	3.96124
138.684	11.078	0	0	3.78801
138.784	11.3515	0	0	3.82877
138.884	12.2405	0	0	3.96124
138.984	11.967	0	0	3.92048
139.084	11.8986	0	0	3.91029
139.184	11.967	0	0	3.92048
139.284	11.8986	0	0	3.91029
139.384	11.8986	0	0	3.91029
139.484	11.8302	0	0	3.9001
139.584	12.1721	0	0	3.95105
139.684	12.1721	0	0	3.95105
139.784	12.1721	0	0	3.95105
139.884	12.0353	0	0	3.93067
139.984	11.967	0	0	3.92048
140.084	11.8986	0	0	3.91029
140.184	11.8302	0	0	3.9001
140.284	11.967	0	0	3.92048
140.384	11.8302	0	0	3.9001
140.484	11.8302	0	0	3.9001
140.584	11.8302	0	0	3.9001
140.684	11.8986	0	0	3.91029
140.784	11.8302	0	0	3.9001
140.884	11.8302	0	0	3.9001
140.984	11.967	0	0	3.92048
141.084	12.1037	0	0	3.94086
141.184	12.1721	0	0	3.95105
141.284	11.8302	0	0	3.9001
141.384	11.967	0	0	3.92048
141.483	11.967	0	0	3.92048
141.583	11.967	0	0	3.92048
141.683	11.8302	0	0	3.9001
141.783	11.8986	0	0	3.91029
141.883	11.8986	0	0	3.91029
141.983	11.8986	0	0	3.91029
142.083	11.8302	0	0	3.9001
142.183	11.967	0	0	3.92048
142.283	12.1037	0	0	3.94086
142.383	12.0353	0	0	3.93067
142.483	12.1037	0	0	3.94086
142.583	12.4456	0	0	3.99181
142.683	12.0353	0	0	3.93067
142.783	11.8986	0	0	3.91029
142.883	11.8986	0	0	3.91029
142.983	11.967	0	0	3.92048
143.083	11.967	0	0	3.92048
143.183	11.8986	0	0	3.91029
143.283	11.8302	0	0	3.9001
143.383	11.7618	0	0	3.88991
143.483	11.7618	0	0	3.88991
143.583	11.7618	0	0	3.88991
143.683	11.8302	0	0	3.9001
143.783	11.967	0	0	3.92048
143.883	12.0353	0	0	3.93067
143.983	12.0353	0	0	3.93067
144.083	12.1721	0	0	3.95105
144.183	12.0353	0	0	3.93067
144.283	11.967	0	0	3.92048
144.383	11.8302	0	0	3.9001
144.483	11.8302	0	0	3.9001
144.583	11.8986	0	0	3.91029
144.683	11.8302	0	0	3.9001
144.783	11.8302	0	0	3.9001
144.883	11.967	0	0	3.92048
144.983	11.967	0	0	3.92048
145.083	11.8986	0	0	3.91029
145.183	11.8302	0	0	3.9001
145.283	12.1037	0	0	3.94086
145.383	12.0353	0	0	3.93067
145.483	12.0353	0	0	3.93067
145.583	11.7618	0	0	3.88991
145.683	11.8986	0	0	3.91029
145.783	11.967	0	0	3.92048
145.883	11.8986	0	0	3.91029
145.983	11.6934	0	0	3.87972
146.083	11.8302	0	0	3.9001
146.183	11.8302	0	0	3.9001
146.283	11.8302	0	0	3.9001
146.383	11.7618	0	0	3.88991
146.483	11.8302	0	0	3.9001
146.583	11.967	0	0	3.92048
146.683	12.1037	0	0	3.94086
146.783	12.1037	0	0	3.94086
146.883	11.967	0	0	3.92048
146.983	11.967	0	0	3.92048
147.083	11.7618	0	0	3.88991
147.183	11.8302	0	0	3.9001
147.283	11.967	0	0	3.92048
147.383	11.7618	0	0	3.88991
147.483	11.6934	0	0	3.87972
147.583	11.6934	0	0	3.87972
147.683	11.8986	0	0	3.91029
147.783	11.967	0	0	3.92048
147.883	11.967	0	0	3.92048
147.983	11.967	0	0	3.92048
148.083	12.1721	0	0	3.95105
148.183	12.1037	0	0	3.94086
148.283	11.967	0	0	3.92048
148.383	11.967	0	0	3.92048
148.483	11.8986	0	0	3.91029
148.583	11.8302	0	0	3.9001
148.684	11.8302	0	0	3.9001
148.784	11.967	0	0	3.92048
148.884	11.967	0	0	3.92048
148.984	11.967	0	0	3.92048
149.084	11.7618	0	0	3.88991
149.184	11.8986	0	0	3.91029
149.284	12.0353	0	0	3.93067
149.384	12.1721	0	0	3.95105
149.484	12.0353	0	0	3.93067
149.584	11.8986	0	0	3.91029
149.684	11.8986	0	0	3.91029
149.784	11.8302	0	0	3.9001
149.884	11.7618	0	0	3.88991
149.984	11.8986	0	0	3.91029
150.084	11.7618	0	0	3.88991
150.184	11.7618	0	0	3.88991
150.284	11.7618	0	0	3.88991
150.384	11.8986	0	0	3.91029
150.484	11.8986	0	0	3.91029
150.584	11.967	0	0	3.92048
150.684	11.967	0	0	3.92048
150.784	12.1721	0	0	3.95105
150.884	12.0353	0	0	3.93067
150.984	11.967	0	0	3.92048
151.084	11.967	0	0	3.92048
151.184	11.8986	0	0	3.91029
151.284	11.8986	0	0	3.91029
151.384	11.8302	0	0	3.9001
151.484	11.8302	0	0	3.9001
151.584	11.967	0	0	3.92048
151.684	11.8986	0	0	3.91029
151.784	11.8986	0	0	3.91029
151.884	12.1037	0	0	3.94086
151.984	12.0353	0	0	3.93067
152.084	12.1037	0	0	3.94086
152.184	11.967	0	0	3.92048
152.284	11.8986	0	0	3.91029
152.384	11.967	0	0	3.92048
152.484	11.8986	0	0	3.91029
152.584	11.7618	0	0	3.88991
152.684	11.967	0	0	3.92048
152.784	11.967	0	0	3.92048
152.884	11.967	0	0	3.92048
152.984	11.8302	0	0	3.9001
153.084	11.967	0	0	3.92048
153.184	11.967	0	0	3.92048
153.284	12.1037	0	0	3.94086
153.384	12.1037	0	0	3.94086
153.484	12.1721	0	0	3.95105
153.584	11.967	0	0	3.92048
153.684	11.8986	0	0	3.91029
153.784	11.967	0	0	3.92048
153.884	11.8986	0	0	3.91029
153.984	11.967	0	0	3.92048
154.084	11.6934	0	0	3.87972
154.184	11.8302	0	0	3.9001
154.284	11.8986	0	0	3.91029
154.384	11.967	0	0	3.92048
154.484	11.8986	0	0	3.91029
154.584	12.0353	0	0	3.93067
154.684	12.1721	0	0	3.95105
154.784	12.1721	0	0	3.95105
154.884	12.0353	0	0	3.93067
154.984	11.8302	0	0	3.9001
155.084	11.8986	0	0	3.91029
155.184	11.8986	0	0	3.91029
155.284	11.8302	0	0	3.9001
155.384	11.8986	0	0	3.91029
155.484	11.8302	0	0	3.9001
155.584	11.8302	0	0	3.9001
155.684	11.8302	0	0	3.9001
155.784	11.8986	0	0	3.91029
155.884	11.967	0	0	3.92048
155.984	12.1037	0	0	3.94086
156.084	12.0353	0	0	3.93067
156.184	12.1037	0	0	3.94086
156.284	11.8986	0	0	3.91029
156.384	11.8302	0	0	3.9001
156.484	11.6934	0	0	3.87972
156.584	11.8302	0	0	3.9001
156.684	11.967	0	0	3.92048
156.784	11.8302	0	0	3.9001
156.884	11.8302	0	0	3.9001
156.984	11.8302	0	0	3.9001
157.084	11.967	0	0	3.92048
157.184	11.967	0	0	3.92048
157.284	12.0353	0	0	3.93067
157.384	12.1721	0	0	3.95105
157.484	12.1721	0	0	3.95105
157.584	12.0353	0	0	3.93067
157.684	11.967	0	0	3.92048
157.784	11.967	0	0	3.92048
157.884	11.967	0	0	3.92048
157.984	11.8302	0	0	3.9001
158.084	11.967	0	0	3.92048
158.184	11.967	0	0	3.92048
158.284	12.0353	0	0	3.93067
158.384	11.8302	0	0	3.9001
158.484	11.967	0	0	3.92048
158.584	12.1037	0	0	3.94086
158.684	12.1037	0	0	3.94086
158.784	12.1037	0	0	3.94086
158.884	12.1037	0	0	3.94086
158.983	12.0353	0	0	3.93067
159.083	11.8986	0	0	3.91029
159.183	11.8302	0	0	3.9001
159.283	11.967	0	0	3.92048
159.383	11.8986	0	0	3.91029
159.483	11.8986	0	0	3.91029
159.583	11.8302	0	0	3.9001
159.683	11.8986	0	0	3.91029
159.783	11.967	0	0	3.92048
159.883	12.0353	0	0	3.93067
159.983	12.0353	0	0	3.93067
160.083	12.1721	0	0	3.95105
160.183	12.2405	0	0	3.96124
160.283	12.0353	0	0	3.93067
160.383	11.8986	0	0	3.91029
160.483	12.0353	0	0	3.93067
160.583	11.967	0	0	3.92048
160.683	11.8986	0	0	3.91029
160.783	11.8302	0	0	3.9001
160.883	11.967	0	0	3.92048
160.983	12.0353	0	0	3.93067
161.083	11.967	0	0	3.92048
161.183	12.0353	0	0	3.93067
161.283	12.0353	0	0	3.93067
161.383	12.1037	0	0	3.94086
161.483	12.1721	0	0	3.95105
161.583	12.1721	0	0	3.95105
161.683	11.967	0	0	3.92048
161.783	11.967	0	0	3.92048
161.883	11.8302	0	0	3.9001
161.983	11.8986	0	0	3.91029
162.083	12.0353	0	0	3.93067
162.183	11.967	0	0	3.92048
162.283	11.8986	0	0	3.91029
162.383	11.967	0	0	3.92048
162.483	11.967	0	0	3.92048
162.583	12.1037	0	0	3.94086
162.683	12.0353	0	0	3.93067
162.783	12.2405	0	0	3.96124
162.883	12.2405	0	0	3.96124
162.983	12.0353	0	0	3.93067
163.083	12.0353	0	0	3.93067
163.183	12.0353	0	0	3.93067
163.283	11.967	0	0	3.92048
163.383	12.0353	0	0	3.93067
163.483	11.967	0	0	3.92048
163.583	12.1037	0	0	3.94086
163.683	12.0353	0	0	3.93067
163.783	12.0353	0	0	3.93067
163.883	11.967	0	0	3.92048
163.983	12.2405	0	0	3.96124
164.083	12.3089	0	0	3.97143
164.183	12.1721	0	0	3.95105
164.283	12.1037	0	0	3.94086
164.383	12.1721	0	0	3.95105
164.483	12.1037	0	0	3.94086
164.583	12.0353	0	0	3.93067
164.683	11.967	0	0	3.92048
164.783	12.0353	0	0	3.93067
164.883	12.1037	0	0	3.94086
164.983	12.0353	0	0	3.93067
165.083	12.0353	0	0	3.93067
165.183	12.1721	0	0	3.95105
165.283	12.1721	0	0	3.95105
165.383	12.2405	0	0	3.96124
165.483	12.4456	0	0	3.99181
165.583	12.2405	0	0	3.96124
165.683	12.1037	0	0	3.94086
165.783	11.967	0	0	3.92048
165.883	11.967	0	0	3.92048
165.983	12.1037	0	0	3.94086
166.083	11.967	0	0	3.92048
166.184	11.967	0	0	3.92048
166.284	12.1037	0	0	3.94086
166.384	12.1037	0	0	3.94086
166.484	12.1037	0	0	3.94086
166.584	12.1721	0	0	3.95105
166.684	12.3089	0	0	3.97143
166.784	12.3773	0	0	3.98162
166.884	12.3773	0	0	3.98162
166.984	12.1037	0	0	3.94086
167.084	12.1721	0	0	3.95105
167.184	12.0353	0	0	3.93067
167.284	11.967	0	0	3.92048
167.384	11.967	0	0	3.92048
167.484	12.0353	0	0	3.93067
167.584	12.1037	0	0	3.94086
167.684	12.0353	0	0	3.93067
167.784	12.0353	0	0	3.93067
167.884	12.2405	0	0	3.96124
167.984	12.3089	0	0	3.97143
168.084	12.3089	0	0	3.97143
168.184	12.4456	0	0	3.99181
168.284	12.1721	0	0	3.95105
168.384	12.1721	0	0	3.95105
168.484	11.8986	0	0	3.91029
168.584	12.1037	0	0	3.94086
168.684	12.1037	0	0	3.94086
168.784	11.967	0	0	3.92048
168.884	11.967	0	0	3.92048
168.984	12.1037	0	0	3.94086
169.084	12.1037	0	0	3.94086
169.184	12.1721	0	0	3.95105
169.284	12.1721	0	0	3.95105
169.384	12.3089	0	0	3.97143
169.484	12.4456	0	0	3.99181
169.584	12.3089	0	0	3.97143
169.684	12.1037	0	0	3.94086
169.784	12.1721	0	0	3.95105
169.884	12.1721	0	0	3.95105
169.984	12.1037	0	0	3.94086
170.084	11.967	0	0	3.92048
170.184	12.0353	0	0	3.93067
170.284	12.1037	0	0	3.94086
170.384	12.0353	0	0	3.93067
170.484	12.1037	0	0	3.94086
170.584	12.2405	0	0	3.96124
170.684	12.2405	0	0	3.96124
170.784	12.3773	0	0	3.98162
170.884	12.3773	0	0	3.98162
170.984	12.2405	0	0	3.96124
171.084	12.3089	0	0	3.97143
171.184	11.967	0	0	3.92048
171.284	11.967	0	0	3.92048
171.384	12.0353	0	0	3.93067
171.484	11.967	0	0	3.92048
171.584	11.967	0	0	3.92048
171.684	12.0353	0	0	3.93067
171.784	12.1037	0	0	3.94086
171.884	12.1721	0	0	3.95105
171.984	12.1721	0	0	3.95105
172.084	12.3773	0	0	3.98162
172.184	12.514	0	0	4.002
172.284	12.3773	0	0	3.98162
172.384	12.2405	0	0	3.96124
172.484	12.1037	0	0	3.94086
172.584	12.1037	0	0	3.94086
172.684	12.1721	0	0	3.95105
172.784	12.1037	0	0	3.94086
172.884	12.2405	0	0	3.96124
172.984	12.1721	0	0	3.95105
173.084	12.1721	0	0	3.95105
173.184	12.1721	0	0	3.95105
173.284	12.4456	0	0	3.99181
173.384	12.4456	0	0	3.99181
173.484	12.514	0	0	4.002
173.584	12.4456	0	0	3.99181
173.684	12.3773	0	0	3.98162
173.784	12.3089	0	0	3.97143
173.884	12.1721	0	0	3.95105
173.984	12.0353	0	0	3.93067
174.084	12.1721	0	0	3.95105
174.184	12.1721	0	0	3.95105
174.284	12.1037	0	0	3.94086
174.384	12.2405	0	0	3.96124
174.484	12.3089	0	0	3.97143
174.584	12.3089	0	0	3.97143
174.684	12.3773	0	0	3.98162
174.784	12.4456	0	0	3.99181
174.884	12.514	0	0	4.002
174.984	12.3773	0	0	3.98162
175.084	12.2405	0	0	3.96124
175.184	12.2405	0	0	3.96124
175.284	12.2405	0	0	3.96124
175.384	12.2405	0	0	3.96124
175.484	12.1721	0	0	3.95105
175.584	12.2405	0	0	3.96124
175.684	12.3773	0	0	3.98162
175.784	12.3089	0	0	3.97143
175.884	12.2405	0	0	3.96124
175.984	12.3773	0	0	3.98162
176.084	12.5824	0	0	4.01219
176.184	12.7192	0	0	4.03257
176.284	12.5824	0	0	4.01219
176.383	12.514	0	0	4.002
176.483	12.3089	0	0	3.97143
176.583	12.1721	0	0	3.95105
176.683	12.2405	0	0	3.96124
176.783	12.3773	0	0	3.98162
176.883	12.4456	0	0	3.99181
176.983	12.2405	0	0	3.96124
177.083	12.2405	0	0	3.96124
177.183	12.3773	0	0	3.98162
177.283	12.5824	0	0	4.01219
177.383	12.5824	0	0	4.01219
177.483	12.6508	0	0	4.02238
177.583	12.7192	0	0	4.03257
177.683	12.5824	0	0	4.01219
177.783	12.514	0	0	4.002
177.883	12.3773	0	0	3.98162
177.983	12.3773	0	0	3.98162
178.083	12.4456	0	0	3.99181
178.183	12.3773	0	0	3.98162
178.283	12.3773	0	0	3.98162
178.383	12.3773	0	0	3.98162
178.483	12.3773	0	0	3.98162
178.583	12.4456	0	0	3.99181
178.683	12.6508	0	0	4.02238
178.783	12.7876	0	0	4.04276
178.883	12.8559	0	0	4.05295
178.983	12.514	0	0	4.002
179.083	12.5824	0	0	4.01219
179.183	12.514	0	0	4.002
179.283	12.4456	0	0	3.99181
179.383	12.3089	0	0	3.97143
179.483	12.3773	0	0	3.98162
179.583	12.4456	0	0	3.99181
179.683	12.4456	0	0	3.99181
179.783	12.3089	0	0	3.97143
179.883	12.514	0	0	4.002
179.983	12.6508	0	0	4.02238
180.083	12.7192	0	0	4.03257
180.183	12.7876	0	0	4.04276
180.283	12.5824	0	0	4.01219
180.383	12.4456	0	0	3.99181
180.483	12.4456	0	0	3.99181
180.583	12.3773	0	0	3.98162
180.683	12.514	0	0	4.002
180.783	12.3773	0	0	3.98162
180.883	12.3773	0	0	3.98162
180.983	12.3773	0	0	3.98162
181.083	12.4456	0	0	3.99181
181.183	12.4456	0	0	3.99181
181.283	12.514	0	0	4.002
181.383	12.5824	0	0	4.01219
181.483	12.7876	0	0	4.04276
181.583	12.7192	0	0	4.03257
181.683	12.4456	0	0	3.99181
181.783	12.4456	0	0	3.99181
181.883	12.4456	0	0	3.99181
181.983	12.4456	0	0	3.99181
182.083	12.3773	0	0	3.98162
182.183	12.3089	0	0	3.97143
182.283	12.3089	0	0	3.97143
182.383	12.4456	0	0	3.99181
182.483	12.3773	0	0	3.98162
182.583	12.5824	0	0	4.01219
182.683	12.7876	0	0	4.04276
182.783	12.7876	0	0	4.04276
182.883	12.6508	0	0	4.02238
182.983	12.6508	0	0	4.02238
183.083	12.2405	0	0	3.96124
183.183	12.8559	0	0	4.05295
183.283	12.6508	0	0	4.02238
183.383	12.514	0	0	4.002
183.483	12.514	0	0	4.002
183.584	12.5824	0	0	4.01219
183.684	12.3773	0	0	3.98162
183.784	12.514	0	0	4.002
183.884	12.6508	0	0	4.02238
183.984	12.5824	0	0	4.01219
184.084	12.7192	0	0	4.03257
184.184	12.9927	0	0	4.07333
184.284	12.7876	0	0	4.04276
184.384	12.5824	0	0	4.01219
184.484	12.5824	0	0	4.01219
184.584	12.5824	0	0	4.01219
184.684	12.5824	0	0	4.01219
184.784	12.3773	0	0	3.98162
184.884	12.4456	0	0	3.99181
184.984	12.6508	0	0	4.02238
185.084	12.4456	0	0	3.99181
185.184	12.514	0	0	4.002
185.284	12.514	0	0	4.002
185.384	12.7192	0	0	4.03257
185.484	12.9243	0	0	4.06314
185.584	12.7192	0	0	4.03257
185.684	12.5824	0	0	4.01219
185.784	12.6508	0	0	4.02238
185.884	12.4456	0	0	3.99181
185.984	12.5824	0	0	4.01219
186.084	12.4456	0	0	3.99181
186.184	12.4456	0	0	3.99181
186.284	12.4456	0	0	3.99181
186.384	12.4456	0	0	3.99181
186.484	12.514	0	0	4.002
186.584	12.5824	0	0	4.01219
186.684	12.6508	0	0	4.02238
186.784	12.7192	0	0	4.03257
186.884	12.7876	0	0	4.04276
186.984	12.7192	0	0	4.03257
187.084	12.5824	0	0	4.01219
187.184	12.514	0	0	4.002
187.284	12.5824	0	0	4.01219
187.384	12.5824	0	0	4.01219
187.484	12.514	0	0	4.002
187.584	12.514	0	0	4.002
187.684	12.5824	0	0	4.01219
187.784	12.5824	0	0	4.01219
187.884	12.5824	0	0	4.01219
187.984	12.7876	0	0	4.04276
188.084	12.8559	0	0	4.05295
188.184	12.9927	0	0	4.07333
188.284	12.8559	0	0	4.05295
188.384	12.7876	0	0	4.04276
188.484	12.7192	0	0	4.03257
188.584	12.5824	0	0	4.01219
188.684	12.514	0	0	4.002
188.784	12.6508	0	0	4.02238
188.884	12.6508	0	0	4.02238
188.984	12.6508	0	0	4.02238
189.084	12.4456	0	0	3.99181
189.184	12.514	0	0	4.002
189.284	12.7876	0	0	4.04276
189.384	12.8559	0	0	4.05295
189.484	12.9927	0	0	4.07333
189.584	12.9243	0	0	4.06314
189.684	12.6508	0	0	4.02238
189.784	12.6508	0	0	4.02238
189.884	12.5824	0	0	4.01219
189.984	12.6508	0	0	4.02238
190.084	12.5824	0	0	4.01219
190.184	12.5824	0	0	4.01219
190.284	12.514	0	0	4.002
190.384	12.5824	0	0	4.01219
190.484	12.6508	0	0	4.02238
190.584	12.6508	0	0	4.02238
190.684	12.6508	0	0	4.02238
190.784	12.9243	0	0	4.06314
190.884	12.9927	0	0	4.07333
190.984	12.8559	0	0	4.05295
191.084	12.6508	0	0	4.02238
191.184	12.5824	0	0	4.01219
191.284	12.6508	0	0	4.02238
191.384	12.5824	0	0	4.01219
191.484	12.7876	0	0	4.04276
191.584	12.7192	0	0	4.03257
191.684	12.7876	0	0	4.04276
191.784	12.6508	0	0	4.02238
191.884	12.7876	0	0	4.04276
191.984	12.9243	0	0	4.06314
192.084	12.9927	0	0	4.07333
192.184	13.0611	0	0	4.08352
192.284	13.1295	0	0	4.09371
192.384	13.0611	0	0	4.08352
192.484	12.8559	0	0	4.05295
192.584	12.7876	0	0	4.04276
192.684	12.7876	0	0	4.04276
192.784	12.7876	0	0	4.04276
192.884	12.7192	0	0	4.03257
192.984	12.6508	0	0	4.02238
193.084	12.7192	0	0	4.03257
193.184	12.7876	0	0	4.04276
193.284	12.8559	0	0	4.05295
193.384	12.9243	0	0	4.06314
193.484	13.0611	0	0	4.08352
193.584	13.0611	0	0	4.08352
193.684	12.8559	0	0	4.05295
193.784	12.7876	0	0	4.04276
193.883	12.7876	0	0	4.04276
193.983	12.7876	0	0	4.04276
194.083	12.7192	0	0	4.03257
194.183	12.7192	0	0	4.03257
194.283	12.7876	0	0	4.04276
194.383	12.7876	0	0	4.04276
194.483	12.7192	0	0	4.03257
194.583	12.8559	0	0	4.05295
194.683	13.0611	0	0	4.08352
194.783	13.1979	0	0	4.1039
194.883	13.0611	0	0	4.08352
194.983	12.9243	0	0	4.06314
195.083	12.7876	0	0	4.04276
195.183	12.7876	0	0	4.04276
195.283	12.6508	0	0	4.02238
195.383	12.5824	0	0	4.01219
195.483	12.6508	0	0	4.02238
195.583	12.7192	0	0	4.03257
195.683	12.7192	0	0	4.03257
195.783	12.7876	0	0	4.04276
195.883	12.8559	0	0	4.05295
195.983	12.9243	0	0	4.06314
196.083	12.9927	0	0	4.07333
196.183	13.1295	0	0	4.09371
196.283	12.9927	0	0	4.07333
196.383	12.8559	0	0	4.05295
196.483	12.7876	0	0	4.04276
196.583	12.7876	0	0	4.04276
196.683	12.7876	0	0	4.04276
196.783	12.7876	0	0	4.04276
196.883	12.7192	0	0	4.03257
196.983	12.7192	0	0	4.03257
197.083	12.7876	0	0	4.04276
197.183	12.6508	0	0	4.02238
197.283	12.7876	0	0	4.04276
197.383	12.9243	0	0	4.06314
197.483	13.0611	0	0	4.08352
197.583	13.0611	0	0	4.08352
197.683	12.7876	0	0	4.04276
197.783	12.7876	0	0	4.04276
197.883	12.7876	0	0	4.04276
197.983	12.7192	0	0	4.03257
198.083	12.6508	0	0	4.02238
198.183	12.7192	0	0	4.03257
198.283	12.7192	0	0	4.03257
198.383	12.6508	0	0	4.02238
198.483	12.6508	0	0	4.02238
198.583	12.9243	0	0	4.06314
198.683	12.9927	0	0	4.07333
198.783	12.9927	0	0	4.07333
198.883	13.0611	0	0	4.08352
198.983	13.1295	0	0	4.09371
199.083	12.7876	0	0	4.04276
199.183	12.6508	0	0	4.02238
199.283	12.6508	0	0	4.02238
199.383	12.7192	0	0	4.03257
199.483	12.5824	0	0	4.01219
199.583	12.5824	0	0	4.01219
199.683	12.6508	0	0	4.02238
199.783	12.7192	0	0	4.03257
199.883	12.7192	0	0	4.03257
[truncated: 2,943 more rows]
