# Supplementary material for: System for Rapid, Precise Modulation of Intraocular Pressure, toward Minimally-Invasive In Vivo Measurement of Intracranial Pressure
Source: PLoS One. 2016 Jan 15;11(1):e0147020. doi: 10.1371/journal.pone.0147020 (PMC4714900; doi:10.1371/journal.pone.0147020)
Supplement: S4 Dataset — (XLSX) [file pone.0147020.s004.xlsx]

## Sheet: Sheet1
			Compliance						Outflow facility
	Animal 1	Injection #	Inj. volume	P1	P2	Compliance (total)	Compliance (system)	Compliance (ocular)	K1	K2	Tau	Facility
		-	ul	mmHg	mmHg	ul/mmHg	ul/mmHg	ul/mmHg	mmHg	mmHg	sec	(ul/min)/mmHg
		1	3	12.2405	20.378	0.368664	0.035	0.333664	14.091	4.5947	129.359	0.123156
		2	3	11.967	20.7883	0.340086	0.035	0.305086	12.5242	6.3198	263.239	0.0605204
		3	3	12.2405	21.267	0.332355	0.035	0.297355	12.2529	7.6867	219.706	0.072512
					Mean	0.347035	-	0.312035	-	-	-	0.085396
					SD	0.0191258	-	0.0191258	-	-	-	0.033246
			Compliance						Outflow facility
	Animal 2	Injection #	Inj. volume	P1	P2	Compliance (total)	Compliance (system)	Compliance (ocular)	K1	K2	Tau	Facility
		-	ul	mmHg	mmHg	ul/mmHg	ul/mmHg	ul/mmHg	mmHg	mmHg	sec	(ul/min)/mmHg
		1	3	11.6251	24.481	0.233356	0.035	0.198356	10.0433	13.8023	55.8955	0.285019
		2	3	11.4883	20.5832	0.329855	0.035	0.294855	11.1214	8.2742	38.8842	0.409711
		3	3	11.6934	24.5494	0.233354	0.035	0.198354	8.0351	15.3332	73.9174	0.215528
					Mean	0.265522	-	0.230522	-	-	-	0.30342
					SD	0.0557144	-	0.0557144	-	-	-	0.0983905
