# Supplementary material for: System for Rapid, Precise Modulation of Intraocular Pressure, toward Minimally-Invasive In Vivo Measurement of Intracranial Pressure
Source: PLoS One. 2016 Jan 15;11(1):e0147020. doi: 10.1371/journal.pone.0147020 (PMC4714900; doi:10.1371/journal.pone.0147020)
Supplement: S5 Dataset — (XLSX) [file pone.0147020.s005.xlsx]

## Sheet: Sheet1
Time	IOP	Normalized vein caliber
sec	mmHg	-
0	10.189	0.52508
0.1	10.0523	0.527215
0.2	10.0523	0.520811
0.3	9.98387	0.515475
0.4	9.98387	0.514408
0.5	9.98387	0.504803
0.6	9.98387	0.502668
0.7	10.0523	0.499466
0.8	9.8471	0.491996
0.9	9.91549	0.485592
1	9.8471	0.482391
1.1	9.8471	0.482391
1.2	9.98387	0.478122
1.3	9.98387	0.478122
1.4	9.8471	0.472785
1.5	9.77872	0.477054
1.6	9.64196	0.472785
1.7	9.64196	0.471718
1.8	9.71034	0.477054
1.9	9.64196	0.478122
2	9.50519	0.480256
2.1	9.36843	0.478122
2.2	9.36843	0.482391
2.3	9.30004	0.488794
2.4	9.23166	0.497332
2.5	9.36843	0.50587
2.6	9.43681	0.506937
2.7	9.43681	0.50587
2.8	9.43681	0.502668
2.9	9.50519	0.509072
3	9.50519	0.516542
3.1	9.50519	0.517609
3.2	9.43681	0.516542
3.3	9.50519	0.508004
3.4	9.43681	0.506937
3.5	9.36843	0.502668
3.6	9.43681	0.508004
3.7	9.36843	0.509072
3.8	9.23166	0.503735
3.9	9.23166	0.50587
4	9.30004	0.503735
4.1	9.43681	0.509072
4.2	9.23166	0.50587
4.3	9.23166	0.501601
4.4	9.30004	0.493063
4.5	9.16328	0.491996
4.6	9.23166	0.497332
4.7	9.23166	0.497332
4.8	9.16328	0.506937
4.9	9.09489	0.508004
5	9.23166	0.51334
5.1	9.09489	0.509072
5.2	9.23166	0.510139
5.3	9.16328	0.516542
5.4	9.23166	0.511206
5.5	9.02651	0.509072
5.6	9.09489	0.503735
5.7	8.95813	0.503735
5.8	8.95813	0.510139
5.9	8.88975	0.508004
6	8.95813	0.515475
6.1	8.95813	0.522946
6.2	8.88975	0.526147
6.3	8.82136	0.522946
6.4	8.82136	0.522946
6.5	8.6846	0.519744
6.6	8.6846	0.508004
6.7	8.95813	0.501601
6.8	8.95813	0.490928
6.9	8.95813	0.482391
7	9.16328	0.483458
7.1	8.95813	0.485592
7.2	9.23166	0.490928
7.3	9.16328	0.48666
7.4	9.30004	0.488794
7.5	9.43681	0.489861
7.6	9.30004	0.493063
7.7	9.23166	0.489861
7.8	9.23166	0.483458
7.9	9.23166	0.484525
8	9.30004	0.475987
8.1	9.16328	0.46318
8.2	9.16328	0.458911
8.3	9.09489	0.459979
8.4	9.23166	0.462113
8.5	8.95813	0.452508
8.6	8.88975	0.456777
8.7	8.82136	0.461046
8.8	8.6846	0.458911
8.9	8.6846	0.456777
9	8.54783	0.44397
9.1	8.6846	0.436499
9.2	8.75298	0.426894
9.3	8.88975	0.426894
9.4	8.82136	0.425827
9.5	8.82136	0.421558
9.6	8.54783	0.416222
9.7	8.54783	0.410886
9.8	8.61622	0.407684
9.9	8.61622	0.402348
10	8.41107	0.398079
10.1	8.47945	0.392743
10.2	8.41107	0.391676
10.3	8.54783	0.392743
10.4	8.54783	0.391676
10.5	8.54783	0.398079
10.6	8.61622	0.392743
10.7	8.61622	0.385272
10.8	8.54783	0.401281
10.9	8.2743	0.426894
11	8.34269	0.451441
11.1	8.34269	0.483458
11.2	8.06916	0.514408
11.3	8.06916	0.51334
11.4	7.93239	0.512273
11.5	7.86401	0.516542
11.6	8.13754	0.516542
11.7	8.13754	0.520811
11.8	8.06916	0.526147
11.9	8.06916	0.524013
12	7.86401	0.52508
12.1	7.86401	0.52508
12.2	7.86401	0.524013
12.3	7.93239	0.518677
12.4	7.86401	0.511206
12.5	8.00077	0.503735
12.6	8.00077	0.508004
12.7	8.00077	0.515475
12.8	7.93239	0.495197
12.9	8.00077	0.46318
13	7.93239	0.429029
13.1	8.06916	0.39381
13.2	7.93239	0.356457
13.3	8.00077	0.347919
13.4	8.13754	0.345784
13.5	7.86401	0.344717
13.6	7.79562	0.34365
13.7	7.72724	0.342583
13.8	7.86401	0.337247
13.9	7.52209	0.340448
14	7.52209	0.340448
14.1	7.65886	0.341515
14.2	8.00077	0.338314
14.3	7.65886	0.336179
14.4	8.00077	0.340448
14.5	7.86401	0.342583
14.6	7.65886	0.335112
14.7	7.59048	0.335112
14.8	7.72724	0.338314
14.9	7.79562	0.341515
15	7.79562	0.346852
15.1	7.79562	0.348986
15.2	7.79562	0.352188
15.3	7.86401	0.357524
15.4	7.93239	0.358591
15.5	8.00077	0.35539
15.6	7.93239	0.35539
15.7	7.93239	0.356457
15.8	8.00077	0.360726
15.9	8.06916	0.360726
16	9.16328	0.36286
16.1	8.20592	0.364995
16.2	8.13754	0.364995
16.3	8.13754	0.371398
16.4	7.93239	0.372465
16.5	8.06916	0.376734
16.6	8.00077	0.378869
16.7	8.00077	0.3746
16.8	8.06916	0.379936
16.9	8.06916	0.381003
17	8.20592	0.377801
17.1	8.47945	0.3746
17.2	8.41107	0.375667
17.3	8.6846	0.375667
17.4	8.61622	0.3746
17.5	9.02651	0.377801
17.6	8.6846	0.385272
17.7	8.95813	0.387407
17.8	8.88975	0.389541
17.9	8.47945	0.385272
18	8.41107	0.381003
18.1	8.41107	0.377801
18.2	8.41107	0.378869
18.3	8.2743	0.377801
18.4	8.20592	0.373533
18.5	8.06916	0.375667
18.6	8.06916	0.375667
18.7	8.00077	0.379936
18.8	8.06916	0.3746
18.9	7.93239	0.371398
19	8.00077	0.378869
19.1	7.93239	0.384205
19.2	8.06916	0.390608
19.3	8.2743	0.397012
19.4	8.20592	0.400213
19.5	8.00077	0.399146
19.6	7.86401	0.391676
19.7	8.00077	0.385272
19.8	8.06916	0.376734
19.9	7.93239	0.372465
20	7.79562	0.371398
20.1	7.59048	0.370331
20.2	7.45371	0.369264
20.3	7.52209	0.36286
20.4	7.59048	0.361793
20.5	7.79562	0.358591
20.6	8.06916	0.358591
20.7	8.20592	0.35539
20.8	8.2743	0.359658
20.9	8.2743	0.364995
21	8.20592	0.360726
21.1	8.06916	0.361793
21.2	8.06916	0.35539
21.3	8.00077	0.354322
21.4	7.86401	0.358591
21.5	7.59048	0.369264
21.6	7.59048	0.370331
21.7	7.18018	0.371398
21.8	7.59048	0.373533
21.9	7.65886	0.378869
22	7.79562	0.384205
22.1	7.59048	0.386339
22.2	8.00077	0.385272
22.3	8.00077	0.391676
22.4	7.93239	0.404482
22.5	8.00077	0.407684
22.6	7.93239	0.415155
22.7	7.79562	0.414088
22.8	7.93239	0.40555
22.9	8.00077	0.407684
23	7.86401	0.415155
23.1	7.79562	0.415155
23.2	7.72724	0.416222
23.3	7.59048	0.414088
23.4	7.52209	0.409819
23.5	7.18018	0.400213
23.6	7.24856	0.415155
23.7	7.45371	0.417289
23.8	7.45371	0.420491
23.9	7.38533	0.420491
24	7.38533	0.417289
24.1	7.45371	0.418356
24.2	7.65886	0.418356
24.3	7.65886	0.414088
24.4	7.59048	0.408751
24.5	7.45371	0.406617
24.6	7.38533	0.403415
24.7	7.45371	0.404482
24.8	7.59048	0.408751
24.9	7.86401	0.409819
25	8.13754	0.407684
25.1	8.54783	0.410886
25.2	8.61622	0.416222
25.3	8.61622	0.429029
25.4	8.47945	0.429029
25.5	8.54783	0.430096
25.6	8.41107	0.416222
25.7	8.2743	0.411953
25.8	8.41107	0.414088
25.9	8.13754	0.420491
26	8.20592	0.425827
26.1	8.13754	0.426894
26.2	8.13754	0.429029
26.3	8.06916	0.432231
26.4	7.79562	0.431163
26.5	7.86401	0.435432
26.6	7.93239	0.436499
26.7	7.93239	0.436499
26.8	7.93239	0.434365
26.9	7.79562	0.432231
27	7.79562	0.429029
27.1	7.72724	0.427962
27.2	7.65886	0.429029
27.3	7.72724	0.416222
27.4	7.79562	0.416222
27.5	7.79562	0.416222
27.6	7.86401	0.419424
27.7	8.00077	0.425827
27.8	7.79562	0.422625
27.9	7.59048	0.411953
28	7.59048	0.40555
28.1	7.52209	0.40555
28.2	7.52209	0.408751
28.3	7.31695	0.409819
28.4	7.65886	0.409819
28.5	7.52209	0.415155
28.6	7.52209	0.417289
28.7	7.59048	0.427962
28.8	7.52209	0.439701
28.9	7.45371	0.446105
29	7.59048	0.45571
29.1	7.45371	0.461046
29.2	7.18018	0.459979
29.3	7.18018	0.46318
29.4	7.65886	0.462113
29.5	7.59048	0.46318
29.6	7.52209	0.464248
29.7	7.65886	0.464248
29.8	7.38533	0.467449
29.9	7.31695	0.470651
30	7.52209	0.480256
30.1	7.65886	0.480256
30.2	7.31695	0.480256
30.3	7.65886	0.475987
30.4	7.24856	0.478122
30.5	7.04342	0.473853
30.6	7.52209	0.470651
30.7	7.38533	0.459979
30.8	7.52209	0.452508
30.9	7.45371	0.445037
31	7.31695	0.436499
31.1	7.52209	0.427962
31.2	7.86401	0.429029
31.3	7.65886	0.429029
31.4	7.79562	0.427962
31.5	7.65886	0.434365
31.6	7.38533	0.437567
31.7	7.31695	0.440768
31.8	7.38533	0.441836
31.9	7.45371	0.448239
32	7.45371	0.446105
32.1	7.45371	0.451441
32.2	7.52209	0.453575
32.3	7.59048	0.457844
32.4	7.38533	0.45571
32.5	7.31695	0.453575
32.6	7.24856	0.453575
32.7	7.31695	0.457844
32.8	7.45371	0.46318
32.9	7.45371	0.462113
33	7.31695	0.46318
33.1	7.31695	0.467449
33.2	7.31695	0.466382
33.3	7.59048	0.468517
33.4	7.31695	0.477054
33.5	7.52209	0.477054
33.6	7.38533	0.479189
33.7	7.1118	0.479189
33.8	7.18018	0.478122
33.9	7.24856	0.47492
34	7.18018	0.47492
34.1	7.38533	0.467449
34.2	7.24856	0.467449
34.3	7.1118	0.464248
34.4	7.18018	0.459979
34.5	7.24856	0.457844
34.6	7.24856	0.456777
34.7	7.31695	0.449306
34.8	7.24856	0.446105
34.9	7.31695	0.454642
35	7.38533	0.456777
35.1	7.38533	0.462113
35.2	7.31695	0.470651
35.3	7.24856	0.471718
35.4	7.24856	0.475987
35.5	7.24856	0.479189
35.6	7.04342	0.480256
35.7	7.1118	0.489861
35.8	7.1118	0.501601
35.9	7.24856	0.512273
36	7.24856	0.515475
36.1	6.97503	0.519744
36.2	7.04342	0.517609
36.3	7.18018	0.521878
36.4	7.18018	0.52508
36.5	7.04342	0.526147
36.6	6.97503	0.531483
36.7	6.90665	0.538954
36.8	7.04342	0.540021
36.9	6.97503	0.531483
37	7.18018	0.52508
37.1	7.04342	0.51334
37.2	6.97503	0.502668
37.3	6.83827	0.497332
37.4	6.83827	0.488794
37.5	6.90665	0.484525
37.6	7.04342	0.480256
37.7	7.1118	0.472785
37.8	6.90665	0.461046
37.9	6.90665	0.451441
38	6.90665	0.447172
38.1	7.04342	0.448239
38.2	6.97503	0.445037
38.3	7.1118	0.44397
38.4	7.04342	0.439701
38.5	6.97503	0.435432
38.6	6.76988	0.431163
38.7	6.7015	0.434365
38.8	6.63312	0.434365
38.9	6.7015	0.438634
39	6.56474	0.442903
39.1	6.63312	0.451441
39.2	6.49635	0.457844
39.3	6.42797	0.46318
39.4	6.49635	0.469584
39.5	6.7015	0.468517
39.6	6.90665	0.467449
39.7	6.90665	0.467449
39.8	6.7015	0.47492
39.9	6.90665	0.47492
40	6.76988	0.480256
40.1	6.90665	0.482391
40.2	6.90665	0.488794
40.3	7.1118	0.487727
40.4	7.04342	0.493063
40.5	7.04342	0.500534
40.6	7.1118	0.503735
40.7	6.97503	0.500534
40.8	7.18018	0.500534
40.9	7.24856	0.493063
41	7.38533	0.48666
41.1	7.24856	0.483458
41.2	6.97503	0.475987
41.3	7.04342	0.471718
41.4	7.04342	0.464248
41.5	7.24856	0.461046
41.6	7.1118	0.466382
41.7	7.04342	0.464248
41.8	6.97503	0.454642
41.9	6.97503	0.45571
42	6.76988	0.45571
42.1	6.63312	0.457844
42.2	6.7015	0.458911
42.3	6.7015	0.46318
42.4	6.76988	0.464248
42.5	6.76988	0.462113
42.6	6.63312	0.461046
42.7	6.56474	0.459979
42.8	6.56474	0.464248
42.9	6.83827	0.477054
43	6.7015	0.491996
43.1	6.7015	0.497332
43.2	6.56474	0.506937
43.3	6.97503	0.517609
43.4	6.49635	0.528282
43.5	6.35959	0.547492
43.6	6.42797	0.552828
43.7	6.22282	0.561366
43.8	6.42797	0.579509
43.9	6.42797	0.597652
44	6.35959	0.605123
44.1	6.42797	0.609392
44.2	6.7015	0.614728
44.3	6.7015	0.615795
44.4	6.90665	0.626467
44.5	6.97503	0.636073
44.6	7.04342	0.638207
44.7	7.04342	0.642476
44.8	6.90665	0.642476
44.9	7.04342	0.645678
45	7.1118	0.651014
45.1	7.04342	0.651014
45.2	6.97503	0.654216
45.3	7.04342	0.660619
45.4	7.04342	0.659552
45.5	6.97503	0.648879
45.6	6.90665	0.649947
45.7	6.76988	0.643543
45.8	6.83827	0.632871
45.9	6.76988	0.622199
46	6.7015	0.616862
46.1	6.49635	0.613661
46.2	6.35959	0.612593
46.3	6.22282	0.614728
46.4	6.22282	0.610459
46.5	5.94929	0.607257
46.6	6.15444	0.607257
46.7	5.88091	0.611526
46.8	5.94929	0.612593
46.9	5.81253	0.604055
47	5.81253	0.593383
47.1	5.81253	0.585912
47.2	5.74414	0.572038
47.3	5.81253	0.567769
47.4	6.01767	0.567769
47.5	6.08606	0.568837
47.6	6.15444	0.562433
47.7	6.22282	0.563501
47.8	6.08606	0.569904
47.9	6.22282	0.570971
48	6.15444	0.573106
48.1	6.22282	0.584845
48.2	6.35959	0.59445
48.3	6.22282	0.597652
48.4	6.42797	0.602988
48.5	6.42797	0.613661
48.6	6.35959	0.624333
48.7	6.22282	0.632871
48.8	6.15444	0.645678
48.9	6.08606	0.659552
49	6.01767	0.67556
49.1	6.01767	0.696905
49.2	6.22282	0.720384
49.3	6.35959	0.728922
49.4	6.29121	0.73746
49.5	6.22282	0.748132
49.6	6.35959	0.759872
49.7	6.35959	0.778015
49.8	6.35959	0.788687
49.9	6.42797	0.803629
50	6.29121	0.814301
50.1	6.15444	0.822839
50.2	6.08606	0.828175
50.3	6.01767	0.834578
50.4	5.94929	0.838847
50.5	5.88091	0.83778
50.6	5.94929	0.838847
50.7	5.88091	0.835646
50.8	5.81253	0.832444
50.9	5.81253	0.832444
51	5.88091	0.833511
51.1	5.88091	0.831377
51.2	5.88091	0.820704
51.3	5.81253	0.814301
51.4	5.67576	0.81857
51.5	5.81253	0.816435
51.6	5.74414	0.811099
51.7	5.81253	0.810032
51.8	5.94929	0.810032
51.9	5.74414	0.807898
52	5.67576	0.805763
52.1	5.60738	0.803629
52.2	5.539	0.805763
52.3	5.74414	0.810032
52.4	5.88091	0.815368
52.5	5.67576	0.822839
52.6	5.60738	0.832444
52.7	5.539	0.842049
52.8	5.40223	0.845251
52.9	5.33385	0.855923
53	5.33385	0.860192
53.1	5.33385	0.869797
53.2	5.47061	0.890075
53.3	5.40223	0.901814
53.4	5.26547	0.905016
53.5	5.26547	0.915688
53.6	5.19708	0.924226
53.7	5.1287	0.927428
53.8	5.1287	0.93063
53.9	5.06032	0.929562
54	5.1287	0.943436
54.1	4.99193	0.940235
54.2	4.85517	0.940235
54.3	5.06032	0.945571
54.4	4.99193	0.947705
54.5	4.92355	0.94984
54.6	4.85517	0.954109
54.7	4.78679	0.957311
54.8	5.1287	0.963714
54.9	5.1287	0.967983
55	4.99193	0.972252
55.1	4.99193	0.967983
55.2	4.92355	0.956243
55.3	5.06032	0.954109
55.4	5.06032	0.953042
55.5	5.06032	0.948773
55.6	5.1287	0.94984
55.7	5.19708	0.942369
55.8	5.1287	0.942369
55.9	5.1287	0.946638
56	5.06032	0.940235
56.1	5.1287	0.942369
56.2	5.1287	0.943436
56.3	5.19708	0.942369
56.4	5.1287	0.944504
56.5	5.19708	0.942369
56.6	5.1287	0.935966
56.7	5.1287	0.937033
56.8	5.1287	0.933831
56.9	5.06032	0.93063
57	5.06032	0.923159
57.1	4.92355	0.922092
57.2	5.06032	0.926361
57.3	4.92355	0.925293
57.4	4.85517	0.924226
57.5	5.1287	0.921025
57.6	5.19708	0.915688
57.7	5.19708	0.915688
57.8	5.19708	0.913554
57.9	5.19708	0.909285
58	5.26547	0.89968
58.1	5.1287	0.895411
58.2	5.06032	0.886873
58.3	5.19708	0.885806
58.4	5.26547	0.879402
58.5	5.26547	0.876201
58.6	5.19708	0.875133
58.7	4.92355	0.875133
58.8	4.85517	0.874066
58.9	4.7184	0.870864
59	4.51326	0.872999
59.1	4.44487	0.871932
59.2	4.37649	0.872999
59.3	4.30811	0.870864
59.4	4.44487	0.869797
59.5	4.37649	0.871932
59.6	4.30811	0.876201
59.7	4.37649	0.88047
59.8	4.51326	0.879402
59.9	4.51326	0.877268
60	4.23972	0.882604
60.1	4.10296	0.889007
60.2	4.23972	0.894344
60.3	4.17134	0.891142
60.4	4.23972	0.896478
60.5	4.23972	0.896478
60.6	4.17134	0.892209
60.7	3.96619	0.891142
60.8	3.89781	0.893276
60.9	4.03458	0.894344
61	3.96619	0.894344
61.1	4.03458	0.896478
61.2	4.03458	0.892209
61.3	4.03458	0.892209
61.4	4.17134	0.895411
61.5	4.17134	0.895411
61.6	4.37649	0.897545
61.7	4.65002	0.900747
61.8	4.92355	0.906083
61.9	4.99193	0.914621
62	4.85517	0.921025
62.1	4.78679	0.921025
62.2	4.7184	0.927428
62.3	4.65002	0.933831
62.4	4.44487	0.934899
62.5	4.44487	0.933831
62.6	4.37649	0.934899
62.7	4.23972	0.932764
62.8	4.37649	0.932764
62.9	4.17134	0.933831
63	4.17134	0.9381
63.1	4.10296	0.942369
63.2	4.30811	0.947705
63.3	4.30811	0.955176
63.4	4.30811	0.957311
63.5	4.23972	0.96158
63.6	4.17134	0.96905
63.7	4.17134	0.96905
63.8	4.10296	0.967983
63.9	4.03458	0.967983
64	3.89781	0.96905
64.1	3.89781	0.967983
64.2	3.96619	0.965848
64.3	3.89781	0.963714
64.4	3.96619	0.967983
64.5	4.03458	0.973319
64.6	4.03458	0.979723
64.7	3.96619	0.982924
64.8	4.03458	0.990395
64.9	3.96619	0.995731
65	3.89781	0.995731
65.1	3.82943	0.993597
65.2	3.76105	0.998933
65.3	3.76105	0.998933
65.4	3.62428	0.997866
65.5	3.5559	0.998933
65.6	3.69266	0.994664
65.7	3.69266	0.997866
65.8	3.62428	0.997866
65.9	3.69266	0.997866
66	3.62428	0.993597
66.1	3.48752	0.995731
66.2	3.5559	0.996798
66.3	3.76105	0.997866
66.4	4.03458	0.996798
66.5	4.17134	0.995731
66.6	4.23972	0.992529
66.7	4.03458	0.991462
66.8	4.03458	0.982924
66.9	4.03458	0.979723
67	3.96619	0.981857
67.1	3.96619	0.985059
67.2	3.96619	0.98079
67.3	3.96619	0.975454
67.4	3.96619	0.973319
67.5	3.96619	0.973319
67.6	3.96619	0.971185
67.7	3.96619	0.965848
67.8	4.23972	0.960512
67.9	4.03458	0.955176
68	3.96619	0.947705
68.1	4.03458	0.948773
68.2	4.17134	0.948773
68.3	4.10296	0.945571
68.4	4.17134	0.944504
68.5	4.23972	0.946638
68.6	4.17134	0.94984
68.7	4.03458	0.94984
68.8	3.96619	0.950907
68.9	4.17134	0.945571
69	4.10296	0.944504
69.1	4.03458	0.939168
69.2	4.03458	0.939168
69.3	4.03458	0.939168
69.4	4.03458	0.939168
69.5	3.89781	0.935966
69.6	3.76105	0.941302
69.7	3.69266	0.948773
69.8	3.69266	0.956243
69.9	3.89781	0.960512
70	3.5559	0.963714
70.1	3.62428	0.964781
70.2	3.76105	0.960512
70.3	3.76105	0.962647
70.4	3.76105	0.958378
70.5	3.69266	0.958378
70.6	3.82943	0.959445
70.7	3.69266	0.960512
70.8	3.76105	0.96158
70.9	3.76105	0.962647
71	3.76105	0.965848
71.1	3.76105	0.965848
71.2	3.76105	0.963714
71.3	3.5559	0.957311
71.4	3.62428	0.964781
71.5	3.69266	0.967983
71.6	3.76105	0.963714
71.7	3.69266	0.956243
71.8	3.48752	0.953042
71.9	3.5559	0.94984
72	3.5559	0.953042
72.1	3.48752	0.953042
72.2	3.41913	0.953042
72.3	3.48752	0.950907
72.4	3.35075	0.954109
72.5	3.48752	0.953042
72.6	3.35075	0.951974
72.7	3.48752	0.948773
72.8	3.41913	0.948773
72.9	3.35075	0.953042
73	3.48752	0.94984
73.1	3.35075	0.958378
73.2	3.41913	0.962647
73.3	3.35075	0.976521
73.4	3.28237	0.972252
73.5	3.28237	0.96905
73.6	3.28237	0.971185
73.7	3.21399	0.972252
73.8	3.21399	0.977588
73.9	3.1456	0.985059
74	3.41913	0.985059
74.1	3.21399	0.977588
74.2	3.1456	0.975454
74.3	3.1456	0.974386
74.4	3.07722	0.970117
74.5	3.07722	0.967983
74.6	3.1456	0.96905
74.7	3.07722	0.96905
74.8	3.1456	0.96905
74.9	3.07722	0.966916
75	3.07722	0.959445
